# Supplementary material for: Enhancing Transcriptomic Insights into Neurological Disorders Through the Comparative Analysis of Shapley Values
Source: Curr Issues Mol Biol. 2024 Nov 29;46(12):13583–606. doi: 10.3390/cimb46120812 (PMC11726880; doi:10.3390/cimb46120812)
Supplement: Supplementary file 1 [file cimb-46-00812-s001.zip]

Archive with 6 entries (6 files):
- SupplementaryFigure_S1.pptx
- SupplementaryFigure_S2.pptx
- SupplementaryFigure_S3.pptx
- SupplementaryTable_S1.xlsx
- SupplementaryTable_S2.xlsx
- SupplementaryTable_S3.xlsx
