# Supplementary material for: Enhancing Transcriptomic Insights into Neurological Disorders Through the Comparative Analysis of Shapley Values
Source: Curr Issues Mol Biol. 2024 Nov 29;46(12):13583–606. doi: 10.3390/cimb46120812 (PMC11726880; doi:10.3390/cimb46120812)
Supplement: Supplementary file 1 [file cimb-46-00812-s001.zip › SupplementaryTable_S1.xlsx]

## Sheet: Overview
	Dataset	Microarray platform	Number of samples analyzed	Description of samples	Phenotype group	GEO link
	GSE6575	[HG-U133_Plus_2] Affymetrix Human Genome U133 Plus 2.0 Array	25	14 whole blood, 11 control	Autism	https://www.ncbi.nlm.nih.gov/geo/query/acc.cgi?acc=GSE6575
	GSE18123	[HG-U133_Plus_2] Affymetrix Human Genome U133 Plus 2.0 Array	23	13 whole blood, 10 control	Autism	https://www.ncbi.nlm.nih.gov/geo/query/acc.cgi?acc=GSE18123
	GSE25507	[HG-U133_Plus_2] Affymetrix Human Genome U133 Plus 2.0 Array	26	12 peripheral blood lymphocytes, 14 control	Autism	https://www.ncbi.nlm.nih.gov/geo/query/acc.cgi?acc=GSE25507
	GSE17612	[HG-U133_Plus_2] Affymetrix Human Genome U133 Plus 2.0 Array	30	17 post-mortem brain tissue, 13 control	Schizophrenia	https://www.ncbi.nlm.nih.gov/geo/query/acc.cgi?acc=GSE17612
	GSE62333	[HuGene-1_1-st] Affymetrix Human Gene 1.1 ST Array [transcript (gene) version]	25	11 skin fibroblast, 14 control	Schizophrenia	https://www.ncbi.nlm.nih.gov/geo/query/acc.cgi?acc=GSE62333
	GSE5389	[HG-U133A] Affymetrix Human Genome U133A Array	17	7 post-mortem brain tissue, 10 control	Bipolar Disorder	https://www.ncbi.nlm.nih.gov/geo/query/acc.cgi?acc=GSE5389
	GSE7036	[HG-U133_Plus_2] Affymetrix Human Genome U133 Plus 2.0 Array	6	3 lymphoblastoid cell lines, 3 control	Bipolar Disorder	https://www.ncbi.nlm.nih.gov/geo/query/acc.cgi?acc=GSE7036
	GSE12654-SCH	[HG_U95Av2] Affymetrix Human Genome U95 Version 2 Array	19	8 post-mortem brain tissue, 11 control	Schizophrenia	https://www.ncbi.nlm.nih.gov/geo/query/acc.cgi?acc=GSE12654
	GSE12654-BP	[HG_U95Av2] Affymetrix Human Genome U95 Version 2 Array	22	8 post-mortem brain tissue, 14 control	Bipolar Disorder	https://www.ncbi.nlm.nih.gov/geo/query/acc.cgi?acc=GSE12654
	GSE12654-MDD	[HG_U95Av2] Affymetrix Human Genome U95 Version 2 Array	21	8 post-mortem brain tissue, 13 control	Major Depressive Disorder	https://www.ncbi.nlm.nih.gov/geo/query/acc.cgi?acc=GSE12654
	GSE53987-HPC-SCH	[HG-U133_Plus_2] Affymetrix Human Genome U133 Plus 2.0 Array	31	14 post-mortem brain tissue, 17 control	Schizophrenia	https://www.ncbi.nlm.nih.gov/geo/query/acc.cgi?acc=gse53987
	GSE53987-HPC-BP	[HG-U133_Plus_2] Affymetrix Human Genome U133 Plus 2.0 Array	33	17 post-mortem brain tissue, 16 control	Bipolar Disorder	https://www.ncbi.nlm.nih.gov/geo/query/acc.cgi?acc=gse53987
	GSE53987-HPC-MDD	[HG-U133_Plus_2] Affymetrix Human Genome U133 Plus 2.0 Array	31	15 post-mortem brain tissue, 16 control	Major Depressive Disorder	https://www.ncbi.nlm.nih.gov/geo/query/acc.cgi?acc=gse53987
	GSE53987-PFC-SCH	[HG-U133_Plus_2] Affymetrix Human Genome U133 Plus 2.0 Array	34	15 post-mortem brain tissue, 19 control	Schizophrenia	https://www.ncbi.nlm.nih.gov/geo/query/acc.cgi?acc=gse53987
	GSE53987-PFC-BP	[HG-U133_Plus_2] Affymetrix Human Genome U133 Plus 2.0 Array	35	16 post-mortem brain tissue, 19 control	Bipolar Disorder	https://www.ncbi.nlm.nih.gov/geo/query/acc.cgi?acc=gse53987
	GSE53987-PFC-MDD	[HG-U133_Plus_2] Affymetrix Human Genome U133 Plus 2.0 Array	35	16 post-mortem brain tissue, 19 control	Major Depressive Disorder	https://www.ncbi.nlm.nih.gov/geo/query/acc.cgi?acc=gse53987
	GSE53987-STR-SCH	[HG-U133_Plus_2] Affymetrix Human Genome U133 Plus 2.0 Array	32	15 post-mortem brain tissue, 17 control	Schizophrenia	https://www.ncbi.nlm.nih.gov/geo/query/acc.cgi?acc=gse53987
	GSE53987-STR-BP	[HG-U133_Plus_2] Affymetrix Human Genome U133 Plus 2.0 Array	32	14 post-mortem brain tissue, 18 control	Bipolar Disorder	https://www.ncbi.nlm.nih.gov/geo/query/acc.cgi?acc=gse53987
	GSE53987-STR-MDD	[HG-U133_Plus_2] Affymetrix Human Genome U133 Plus 2.0 Array	29	13 post-mortem brain tissue, 16 control	Major Depressive Disorder	https://www.ncbi.nlm.nih.gov/geo/query/acc.cgi?acc=gse53987
		Total number of samples analyzed	506

## Sheet: GSE6575
.CEL file	class	sample type
GSM151962.CEL	1	whole blood autism
GSM151963.CEL	1	whole blood autism
GSM151964.CEL	1	whole blood autism
GSM151965.CEL	1	whole blood autism
GSM151966.CEL	1	whole blood autism
GSM151967.CEL	1	whole blood autism
GSM151968.CEL	1	whole blood autism
GSM151969.CEL	1	whole blood autism
GSM151971.CEL	1	whole blood autism
GSM151973.CEL	1	whole blood autism
GSM151974.CEL	1	whole blood autism
GSM151975.CEL	1	whole blood autism
GSM151976.CEL	1	whole blood autism
GSM151977.CEL	1	whole blood autism
GSM151997.CEL	0	whole blood autism
GSM151998.CEL	0	whole blood autism
GSM151999.CEL	0	whole blood autism
GSM152000.CEL	0	whole blood autism
GSM152001.CEL	0	whole blood autism
GSM152002.CEL	0	whole blood autism
GSM152003.CEL	0	whole blood autism
GSM152004.CEL	0	whole blood autism
GSM152005.CEL	0	whole blood autism
GSM152006.CEL	0	whole blood autism
GSM152007.CEL	0	whole blood autism

## Sheet: GSE18123
.CEL file	class	sample type
GSM650514.CEL	1	whole blood autism
GSM650515.CEL	1	whole blood autism
GSM650518.CEL	1	whole blood autism
GSM650520.CEL	1	whole blood autism
GSM650527.CEL	1	whole blood autism
GSM650528.CEL	1	whole blood autism
GSM650529.CEL	1	whole blood autism
GSM650531.CEL	1	whole blood autism
GSM650532.CEL	1	whole blood autism
GSM650533.CEL	1	whole blood autism
GSM650538.CEL	1	whole blood autism
GSM650542.CEL	1	whole blood autism
GSM650544.CEL	1	whole blood autism
GSM650600.CEL	0	whole blood control
GSM650604.CEL	0	whole blood control
GSM650606.CEL	0	whole blood control
GSM650607.CEL	0	whole blood control
GSM650614.CEL	0	whole blood control
GSM650615.CEL	0	whole blood control
GSM650617.CEL	0	whole blood control
GSM650618.CEL	0	whole blood control
GSM650619.CEL	0	whole blood control
GSM650620.CEL	0	whole blood control

## Sheet: GSE25507
.CEL file	class	sample type
GSM627071.CEL	0	peripheral blood lymphocytes control
GSM627072.CEL	0	peripheral blood lymphocytes control
GSM627073.CEL	0	peripheral blood lymphocytes control
GSM627074.CEL	0	peripheral blood lymphocytes control
GSM627075.CEL	0	peripheral blood lymphocytes control
GSM627076.CEL	0	peripheral blood lymphocytes control
GSM627077.CEL	0	peripheral blood lymphocytes control
GSM627078.CEL	0	peripheral blood lymphocytes control
GSM627079.CEL	0	peripheral blood lymphocytes control
GSM627081.CEL	0	peripheral blood lymphocytes control
GSM627082.CEL	0	peripheral blood lymphocytes control
GSM627083.CEL	0	peripheral blood lymphocytes control
GSM627084.CEL	0	peripheral blood lymphocytes control
GSM627085.CEL	0	peripheral blood lymphocytes control
GSM627136.CEL	1	peripheral blood lymphocytes autism
GSM627137.CEL	1	peripheral blood lymphocytes autism
GSM627139.CEL	1	peripheral blood lymphocytes autism
GSM627140.CEL	1	peripheral blood lymphocytes autism
GSM627141.CEL	1	peripheral blood lymphocytes autism
GSM627142.CEL	1	peripheral blood lymphocytes autism
GSM627143.CEL	1	peripheral blood lymphocytes autism
GSM627144.CEL	1	peripheral blood lymphocytes autism
GSM627145.CEL	1	peripheral blood lymphocytes autism
GSM627146.CEL	1	peripheral blood lymphocytes autism
GSM627147.CEL	1	peripheral blood lymphocytes autism
GSM627148.CEL	1	peripheral blood lymphocytes autism

## Sheet: GSE17612
.CEL file	class	sample type
GSM439778.CEL	1	post-mortem brain tissue schizophrenia
GSM439779.CEL	0	post-mortem brain tissue control
GSM439780.CEL	0	post-mortem brain tissue control
GSM439781.CEL	1	post-mortem brain tissue schizophrenia
GSM439782.CEL	0	post-mortem brain tissue control
GSM439784.CEL	1	post-mortem brain tissue schizophrenia
GSM439785.CEL	1	post-mortem brain tissue schizophrenia
GSM439786.CEL	1	post-mortem brain tissue schizophrenia
GSM439788.CEL	0	post-mortem brain tissue control
GSM439789.CEL	0	post-mortem brain tissue control
GSM439790.CEL	1	post-mortem brain tissue schizophrenia
GSM439791.CEL	1	post-mortem brain tissue schizophrenia
GSM439792.CEL	0	post-mortem brain tissue control
GSM439793.CEL	0	post-mortem brain tissue control
GSM439794.CEL	1	post-mortem brain tissue schizophrenia
GSM439796.CEL	1	post-mortem brain tissue schizophrenia
GSM439797.CEL	0	post-mortem brain tissue control
GSM439798.CEL	1	post-mortem brain tissue schizophrenia
GSM439800.CEL	1	post-mortem brain tissue schizophrenia
GSM439801.CEL	1	post-mortem brain tissue schizophrenia
GSM439802.CEL	0	post-mortem brain tissue control
GSM439803.CEL	1	post-mortem brain tissue schizophrenia
GSM439804.CEL	0	post-mortem brain tissue control
GSM439805.CEL	1	post-mortem brain tissue schizophrenia
GSM439806.CEL	1	post-mortem brain tissue schizophrenia
GSM439807.CEL	1	post-mortem brain tissue schizophrenia
GSM439808.CEL	0	post-mortem brain tissue control
GSM439809.CEL	1	post-mortem brain tissue schizophrenia
GSM439810.CEL	0	post-mortem brain tissue control
GSM439812.CEL	0	post-mortem brain tissue control

## Sheet: GSE62333
.CEL file	class	sample type
GSM1525415_C1.CEL	0	Skin fibroblast control
GSM1525416_C2.CEL	0	Skin fibroblast control
GSM1525417_C3.CEL	0	Skin fibroblast control
GSM1525419_C5.CEL	0	Skin fibroblast control
GSM1525420_C6.CEL	0	Skin fibroblast control
GSM1525421_C7.CEL	0	Skin fibroblast control
GSM1525422_C8.CEL	0	Skin fibroblast control
GSM1525423_C9.CEL	0	Skin fibroblast control
GSM1525424_C10.CEL	0	Skin fibroblast control
GSM1525425_C11.CEL	0	Skin fibroblast control
GSM1525426_C12.CEL	0	Skin fibroblast control
GSM1525427_C13.CEL	0	Skin fibroblast control
GSM1525428_C15.CEL	0	Skin fibroblast control
GSM1525435_P1.CEL	1	Skin fibroblast schizophrenia
GSM1525436_P2.CEL	1	Skin fibroblast schizophrenia
GSM1525439_P5.CEL	1	Skin fibroblast schizophrenia
GSM1525440_P6.CEL	1	Skin fibroblast schizophrenia
GSM1525442_P8.CEL	1	Skin fibroblast schizophrenia
GSM1525443_P9.CEL	1	Skin fibroblast schizophrenia
GSM1525444_P10.CEL	1	Skin fibroblast schizophrenia
GSM1525445_P11.CEL	1	Skin fibroblast schizophrenia
GSM1525446_P12.CEL	1	Skin fibroblast schizophrenia
GSM1525447_P13.CEL	1	Skin fibroblast schizophrenia
GSM1525448_P14.CEL	1	Skin fibroblast schizophrenia

## Sheet: GSE5389
.CEL file	class	sample type
GSM12343.CEL	1	post-mortem brain tissue bipolar disorder
GSM12345.CEL	1	post-mortem brain tissue bipolar disorder
GSM12346.CEL	1	post-mortem brain tissue bipolar disorder
GSM12347.CEL	1	post-mortem brain tissue bipolar disorder
GSM12348.CEL	1	post-mortem brain tissue bipolar disorder
GSM12349.CEL	1	post-mortem brain tissue bipolar disorder
GSM12351.CEL	1	post-mortem brain tissue bipolar disorder
GSM12353.CEL	0	post-mortem brain tissue control
GSM12354.CEL	0	post-mortem brain tissue control
GSM12355.CEL	0	post-mortem brain tissue control
GSM12356.CEL	0	post-mortem brain tissue control
GSM12357.CEL	0	post-mortem brain tissue control
GSM12358.CEL	0	post-mortem brain tissue control
GSM12359.CEL	0	post-mortem brain tissue control
GSM12360.CEL	0	post-mortem brain tissue control
GSM12362.CEL	0	post-mortem brain tissue control
GSM12363.CEL	0	post-mortem brain tissue control

## Sheet: GSE7036
.CEL file	class	sample type
GSM162897.CEL	1	lymphoblastoid cell lines bipolar disorder
GSM162898.CEL	0	lymphoblastoid cell lines control
GSM162899.CEL	1	lymphoblastoid cell lines bipolar disorder
GSM162900.CEL	0	lymphoblastoid cell lines control
GSM162901.CEL	1	lymphoblastoid cell lines bipolar disorder
GSM162903.CEL	0	lymphoblastoid cell lines control

## Sheet: GSE12654
.CEL file	class	sample type
GSM317649.CEL	0	post-mortem brain tissue control
GSM317651.CEL	1	post-mortem brain tissue depression
GSM317652.CEL	0	post-mortem brain tissue control
GSM317654.CEL	1	post-mortem brain tissue schizophrenia
GSM317655.CEL	1	post-mortem brain tissue schizophrenia
GSM317656.CEL	1	post-mortem brain tissue bipolar disorder
GSM317657.CEL	1	post-mortem brain tissue depression
GSM317658.CEL	1	post-mortem brain tissue bipolar disorder
GSM317659.CEL	1	post-mortem brain tissue schizophrenia
GSM317663.CEL	1	post-mortem brain tissue bipolar disorder
GSM317664.CEL	1	post-mortem brain tissue bipolar disorder
GSM317665.CEL	1	post-mortem brain tissue bipolar disorder
GSM317666.CEL	0	post-mortem brain tissue control
GSM317669.CEL	1	post-mortem brain tissue schizophrenia
GSM317670.CEL	1	post-mortem brain tissue depression
GSM317671.CEL	1	post-mortem brain tissue schizophrenia
GSM317672.CEL	0	post-mortem brain tissue control
GSM317673.CEL	1	post-mortem brain tissue bipolar disorder
GSM317675.CEL	1	post-mortem brain tissue depression
GSM317676.CEL	1	post-mortem brain tissue schizophrenia
GSM317677.CEL	1	post-mortem brain tissue depression
GSM317678.CEL	1	post-mortem brain tissue depression
GSM317679.CEL	0	post-mortem brain tissue control
GSM317681.CEL	0	post-mortem brain tissue control
GSM317682.CEL	0	post-mortem brain tissue control
GSM317683.CEL	0	post-mortem brain tissue control
GSM317684.CEL	1	post-mortem brain tissue schizophrenia
GSM317685.CEL	1	post-mortem brain tissue schizophrenia
GSM317687.CEL	1	post-mortem brain tissue depression
GSM317688.CEL	1	post-mortem brain tissue bipolar disorder
GSM317689.CEL	0	post-mortem brain tissue control
GSM317690.CEL	1	post-mortem brain tissue bipolar disorder
GSM317691.CEL	0	post-mortem brain tissue control
GSM317692.CEL	0	post-mortem brain tissue control
GSM317693.CEL	0	post-mortem brain tissue control
GSM317695.CEL	1	post-mortem brain tissue depression
GSM317697.CEL	0	post-mortem brain tissue control
GSM317698.CEL	0	post-mortem brain tissue control

## Sheet: GSE53987
.CEL file	class	sample type
GSM1304870_10_C_HPC.CEL	0	Post-mortem brain tissue control (hippocampus)
GSM1304871_11_C_HPC.CEL	0	Post-mortem brain tissue control (hippocampus)
GSM1304873_13_C_HPC.CEL	0	Post-mortem brain tissue control (hippocampus)
GSM1304874_14_C_HPC.CEL	0	Post-mortem brain tissue control (hippocampus)
GSM1304875_15_C_HPC.CEL	0	Post-mortem brain tissue control (hippocampus)
GSM1304876_16_C_HPC.CEL	0	Post-mortem brain tissue control (hippocampus)
GSM1304877_17_C_HPC.CEL	0	Post-mortem brain tissue control (hippocampus)
GSM1304878_18_C_HPC.CEL	0	Post-mortem brain tissue control (hippocampus)
GSM1304879_19_C_HPC.CEL	0	Post-mortem brain tissue control (hippocampus)
GSM1304880_1_C_HPC.CEL	0	Post-mortem brain tissue control (hippocampus)
GSM1304881_2_C_HPC.CEL	0	Post-mortem brain tissue control (hippocampus)
GSM1304882_3_C_HPC.CEL	0	Post-mortem brain tissue control (hippocampus)
GSM1304883_4_C_HPC.CEL	0	Post-mortem brain tissue control (hippocampus)
GSM1304884_5_C_HPC.CEL	0	Post-mortem brain tissue control (hippocampus)
GSM1304885_6_C_HPC.CEL	0	Post-mortem brain tissue control (hippocampus)
GSM1304886_7_C_HPC.CEL	0	Post-mortem brain tissue control (hippocampus)
GSM1304887_8_C_HPC.CEL	0	Post-mortem brain tissue control (hippocampus)
GSM1304905_10_SCZ_HPC.CEL	1	Post-mortem brain tissue schizophrenia (hippocampus)
GSM1304906_11_SCZ_HPC.CEL	1	Post-mortem brain tissue schizophrenia (hippocampus)
GSM1304908_14_SCZ_HPC.CEL	1	Post-mortem brain tissue schizophrenia (hippocampus)
GSM1304909_18_SCZ_HPC.CEL	1	Post-mortem brain tissue schizophrenia (hippocampus)
GSM1304910_19_SCZ_HPC.CEL	1	Post-mortem brain tissue schizophrenia (hippocampus)
GSM1304911_1_SCZ_HPC.CEL	1	Post-mortem brain tissue schizophrenia (hippocampus)
GSM1304912_2_SCZ_HPC.CEL	1	Post-mortem brain tissue schizophrenia (hippocampus)
GSM1304913_3_SCZ_HPC.CEL	1	Post-mortem brain tissue schizophrenia (hippocampus)
GSM1304914_4_SCZ_HPC.CEL	1	Post-mortem brain tissue schizophrenia (hippocampus)
GSM1304915_5_SCZ_HPC.CEL	1	Post-mortem brain tissue schizophrenia (hippocampus)
GSM1304916_6_SCZ_HPC.CEL	1	Post-mortem brain tissue schizophrenia (hippocampus)
GSM1304917_7_SCZ_HPC.CEL	1	Post-mortem brain tissue schizophrenia (hippocampus)
GSM1304918_8_SCZ_HPC.CEL	1	Post-mortem brain tissue schizophrenia (hippocampus)
GSM1304919_9_SCZ_HPC.CEL	1	Post-mortem brain tissue schizophrenia (hippocampus)
GSM1304852_10_BP_HPC.CEL	1	Post-mortem brain tissue bipolar disorder (hippocampus)
GSM1304853_11_BP_HPC.CEL	1	Post-mortem brain tissue bipolar disorder (hippocampus)
GSM1304854_12_BP_HPC.CEL	1	Post-mortem brain tissue bipolar disorder (hippocampus)
GSM1304855_13_BP_HPC.CEL	1	Post-mortem brain tissue bipolar disorder (hippocampus)
GSM1304856_14_BP_HPC.CEL	1	Post-mortem brain tissue bipolar disorder (hippocampus)
GSM1304859_18_BP_HPC.CEL	1	Post-mortem brain tissue bipolar disorder (hippocampus)
GSM1304860_19_BP_HPC.CEL	1	Post-mortem brain tissue bipolar disorder (hippocampus)
GSM1304861_1_BP_HPC.CEL	1	Post-mortem brain tissue bipolar disorder (hippocampus)
GSM1304862_2_BP_HPC.CEL	1	Post-mortem brain tissue bipolar disorder (hippocampus)
GSM1304863_3_BP_HPC.CEL	1	Post-mortem brain tissue bipolar disorder (hippocampus)
GSM1304864_4_BP_HPC.CEL	1	Post-mortem brain tissue bipolar disorder (hippocampus)
GSM1304865_5_BP_HPC.CEL	1	Post-mortem brain tissue bipolar disorder (hippocampus)
GSM1304866_6_BP_HPC.CEL	1	Post-mortem brain tissue bipolar disorder (hippocampus)
GSM1304867_7_BP_HPC.CEL	1	Post-mortem brain tissue bipolar disorder (hippocampus)
GSM1304868_8_BP_HPC.CEL	1	Post-mortem brain tissue bipolar disorder (hippocampus)
GSM1304869_9_BP_HPC.CEL	1	Post-mortem brain tissue bipolar disorder (hippocampus)
GSM1304888_10_MDD_HPC.CEL	1	Post-mortem brain tissue major depressive disorder (hippocampus)
GSM1304889_11_MDD_HPC.CEL	1	Post-mortem brain tissue major depressive disorder (hippocampus)
GSM1304890_12_MDD_HPC.CEL	1	Post-mortem brain tissue major depressive disorder (hippocampus)
GSM1304891_13_MDD_HPC.CEL	1	Post-mortem brain tissue major depressive disorder (hippocampus)
GSM1304892_14_MDD_HPC.CEL	1	Post-mortem brain tissue major depressive disorder (hippocampus)
GSM1304893_15_MDD_HPC.CEL	1	Post-mortem brain tissue major depressive disorder (hippocampus)
GSM1304895_17_MDD_HPC.CEL	1	Post-mortem brain tissue major depressive disorder (hippocampus)
GSM1304896_19_MDD_HPC.CEL	1	Post-mortem brain tissue major depressive disorder (hippocampus)
GSM1304897_1_MDD_HPC.CEL	1	Post-mortem brain tissue major depressive disorder (hippocampus)
GSM1304899_3_MDD_HPC.CEL	1	Post-mortem brain tissue major depressive disorder (hippocampus)
GSM1304900_4_MDD_HPC.CEL	1	Post-mortem brain tissue major depressive disorder (hippocampus)
GSM1304901_6_MDD_HPC.CEL	1	Post-mortem brain tissue major depressive disorder (hippocampus)
GSM1304902_7_MDD_HPC.CEL	1	Post-mortem brain tissue major depressive disorder (hippocampus)
GSM1304903_8_MDD_HPC.CEL	1	Post-mortem brain tissue major depressive disorder (hippocampus)
GSM1304904_9_MDD_HPC.CEL	1	Post-mortem brain tissue major depressive disorder (hippocampus)
GSM1304937_10_C_B46.CEL	0	Post-mortem brain tissue control (Prefrontal cortex BA46)
GSM1304938_11_C_B46.CEL	0	Post-mortem brain tissue control (Prefrontal cortex BA46)
GSM1304939_12_C_B46.CEL	0	Post-mortem brain tissue control (Prefrontal cortex BA46)
GSM1304940_13_C_B46.CEL	0	Post-mortem brain tissue control (Prefrontal cortex BA46)
GSM1304941_14_C_B46.CEL	0	Post-mortem brain tissue control (Prefrontal cortex BA46)
GSM1304942_15_C_B46.CEL	0	Post-mortem brain tissue control (Prefrontal cortex BA46)
GSM1304943_16_C_B46.CEL	0	Post-mortem brain tissue control (Prefrontal cortex BA46)
GSM1304944_17_C_B46.CEL	0	Post-mortem brain tissue control (Prefrontal cortex BA46)
GSM1304945_18_C_B46.CEL	0	Post-mortem brain tissue control (Prefrontal cortex BA46)
GSM1304946_19_C_B46.CEL	0	Post-mortem brain tissue control (Prefrontal cortex BA46)
GSM1304947_1_C_B46.CEL	0	Post-mortem brain tissue control (Prefrontal cortex BA46)
GSM1304948_2_C_B46.CEL	0	Post-mortem brain tissue control (Prefrontal cortex BA46)
GSM1304949_3_C_B46.CEL	0	Post-mortem brain tissue control (Prefrontal cortex BA46)
GSM1304950_4_C_B46.CEL	0	Post-mortem brain tissue control (Prefrontal cortex BA46)
GSM1304951_5_C_B46.CEL	0	Post-mortem brain tissue control (Prefrontal cortex BA46)
GSM1304952_6_C_B46.CEL	0	Post-mortem brain tissue control (Prefrontal cortex BA46)
GSM1304953_7_C_B46.CEL	0	Post-mortem brain tissue control (Prefrontal cortex BA46)
GSM1304954_8_C_B46.CEL	0	Post-mortem brain tissue control (Prefrontal cortex BA46)
GSM1304955_9_C_B46.CEL	0	Post-mortem brain tissue control (Prefrontal cortex BA46)
GSM1304973_10_SCZ_B46.CEL	1	Post-mortem brain tissue schizophrenia (Prefrontal cortex BA46)
GSM1304974_11_SCZ_B46.CEL	1	Post-mortem brain tissue schizophrenia (Prefrontal cortex BA46)
GSM1304975_12_SCZ_B46.CEL	1	Post-mortem brain tissue schizophrenia (Prefrontal cortex BA46)
GSM1304976_13_SCZ_B46.CEL	1	Post-mortem brain tissue schizophrenia (Prefrontal cortex BA46)
GSM1304977_14_SCZ_B46.CEL	1	Post-mortem brain tissue schizophrenia (Prefrontal cortex BA46)
GSM1304978_16_SCZ_B46.CEL	1	Post-mortem brain tissue schizophrenia (Prefrontal cortex BA46)
GSM1304979_18_SCZ_B46.CEL	1	Post-mortem brain tissue schizophrenia (Prefrontal cortex BA46)
GSM1304980_19_SCZ_B46.CEL	1	Post-mortem brain tissue schizophrenia (Prefrontal cortex BA46)
GSM1304981_1_SCZ_B46.CEL	1	Post-mortem brain tissue schizophrenia (Prefrontal cortex BA46)
GSM1304982_3_SCZ_B46.CEL	1	Post-mortem brain tissue schizophrenia (Prefrontal cortex BA46)
GSM1304983_4_SCZ_B46.CEL	1	Post-mortem brain tissue schizophrenia (Prefrontal cortex BA46)
GSM1304984_5_SCZ_B46.CEL	1	Post-mortem brain tissue schizophrenia (Prefrontal cortex BA46)
GSM1304985_6_SCZ_B46.CEL	1	Post-mortem brain tissue schizophrenia (Prefrontal cortex BA46)
GSM1304986_7_SCZ_B46.CEL	1	Post-mortem brain tissue schizophrenia (Prefrontal cortex BA46)
GSM1304987_9_SCZ_B46.CEL	1	Post-mortem brain tissue schizophrenia (Prefrontal cortex BA46)
GSM1304920_10_BP_B46.CEL	1	Post-mortem brain tissue bipolar disorder (Prefrontal cortex BA46)
GSM1304921_11_BP_B46.CEL	1	Post-mortem brain tissue bipolar disorder (Prefrontal cortex BA46)
GSM1304922_12_BP_B46.CEL	1	Post-mortem brain tissue bipolar disorder (Prefrontal cortex BA46)
GSM1304924_14_BP_B46.CEL	1	Post-mortem brain tissue bipolar disorder (Prefrontal cortex BA46)
GSM1304925_15_BP_B46.CEL	1	Post-mortem brain tissue bipolar disorder (Prefrontal cortex BA46)
GSM1304926_16_BP_B46.CEL	1	Post-mortem brain tissue bipolar disorder (Prefrontal cortex BA46)
GSM1304927_17_BP_B46.CEL	1	Post-mortem brain tissue bipolar disorder (Prefrontal cortex BA46)
GSM1304928_1_BP_B46.CEL	1	Post-mortem brain tissue bipolar disorder (Prefrontal cortex BA46)
GSM1304929_2_BP_B46.CEL	1	Post-mortem brain tissue bipolar disorder (Prefrontal cortex BA46)
GSM1304930_3_BP_B46.CEL	1	Post-mortem brain tissue bipolar disorder (Prefrontal cortex BA46)
GSM1304931_4_BP_B46.CEL	1	Post-mortem brain tissue bipolar disorder (Prefrontal cortex BA46)
GSM1304932_5_BP_B46.CEL	1	Post-mortem brain tissue bipolar disorder (Prefrontal cortex BA46)
GSM1304933_6_BP_B46.CEL	1	Post-mortem brain tissue bipolar disorder (Prefrontal cortex BA46)
GSM1304934_7_BP_B46.CEL	1	Post-mortem brain tissue bipolar disorder (Prefrontal cortex BA46)
GSM1304935_8_BP_B46.CEL	1	Post-mortem brain tissue bipolar disorder (Prefrontal cortex BA46)
GSM1304936_9_BP_B46.CEL	1	Post-mortem brain tissue bipolar disorder (Prefrontal cortex BA46)
GSM1304956_10_MDD_B46.CEL	1	Post-mortem brain tissue major depressive disorder (Prefrontal cortex BA46)
GSM1304957_11_MDD_B46.CEL	1	Post-mortem brain tissue major depressive disorder (Prefrontal cortex BA46)
GSM1304958_12_MDD_B46.CEL	1	Post-mortem brain tissue major depressive disorder (Prefrontal cortex BA46)
GSM1304959_13_MDD_B46.CEL	1	Post-mortem brain tissue major depressive disorder (Prefrontal cortex BA46)
GSM1304960_14_MDD_B46.CEL	1	Post-mortem brain tissue major depressive disorder (Prefrontal cortex BA46)
GSM1304961_15_MDD_B46.CEL	1	Post-mortem brain tissue major depressive disorder (Prefrontal cortex BA46)
GSM1304962_16_MDD_B46.CEL	1	Post-mortem brain tissue major depressive disorder (Prefrontal cortex BA46)
GSM1304963_17_MDD_B46.CEL	1	Post-mortem brain tissue major depressive disorder (Prefrontal cortex BA46)
GSM1304964_19_MDD_B46.CEL	1	Post-mortem brain tissue major depressive disorder (Prefrontal cortex BA46)
GSM1304965_1_MDD_B46.CEL	1	Post-mortem brain tissue major depressive disorder (Prefrontal cortex BA46)
GSM1304967_4_MDD_B46.CEL	1	Post-mortem brain tissue major depressive disorder (Prefrontal cortex BA46)
GSM1304968_5_MDD_B46.CEL	1	Post-mortem brain tissue major depressive disorder (Prefrontal cortex BA46)
GSM1304969_6_MDD_B46.CEL	1	Post-mortem brain tissue major depressive disorder (Prefrontal cortex BA46)
GSM1304970_7_MDD_B46.CEL	1	Post-mortem brain tissue major depressive disorder (Prefrontal cortex BA46)
GSM1304971_8_MDD_B46.CEL	1	Post-mortem brain tissue major depressive disorder (Prefrontal cortex BA46)
GSM1304972_9_MDD_B46.CEL	1	Post-mortem brain tissue major depressive disorder (Prefrontal cortex BA46)
GSM1305005_EA11002_238259_HG-U133_PLUS_2_STRC1.CEL	0	Post-mortem brain tissue control (Striatum)
GSM1305006_EA11002_238263_HG-U133_PLUS_2_STRC2.CEL	0	Post-mortem brain tissue control (Striatum)
GSM1305007_EA11002_238267_HG-U133_PLUS_2_STRC3.CEL	0	Post-mortem brain tissue control (Striatum)
GSM1305008_EA11002_238271_HG-U133_PLUS_2_STRC4.CEL	0	Post-mortem brain tissue control (Striatum)
GSM1305009_EA11002_238275_HG-U133_PLUS_2_STRC5.CEL	0	Post-mortem brain tissue control (Striatum)
GSM1305010_EA11002_238279_HG-U133_PLUS_2_STRC6.CEL	0	Post-mortem brain tissue control (Striatum)
GSM1305011_EA11002_238283_HG-U133_PLUS_2_STRC7.CEL	0	Post-mortem brain tissue control (Striatum)
GSM1305012_EA11002_238287_HG-U133_PLUS_2_STRC8.CEL	0	Post-mortem brain tissue control (Striatum)
GSM1305013_EA11002_238291_HG-U133_PLUS_2_STRC9.CEL	0	Post-mortem brain tissue control (Striatum)
GSM1305014_EA11002_238295_HG-U133_PLUS_2_STRC10.CEL	0	Post-mortem brain tissue control (Striatum)
GSM1305015_EA11002_238299_HG-U133_PLUS_2_STRC11.CEL	0	Post-mortem brain tissue control (Striatum)
GSM1305016_EA11002_238303_HG-U133_PLUS_2_STRC12.CEL	0	Post-mortem brain tissue control (Striatum)
GSM1305017_EA11002_238307_HG-U133_PLUS_2_STRC13.CEL	0	Post-mortem brain tissue control (Striatum)
GSM1305018_EA11002_238311_HG-U133_PLUS_2_STRC14.CEL	0	Post-mortem brain tissue control (Striatum)
GSM1305020_EA11002_238319_HG-U133_PLUS_2_STRC16.CEL	0	Post-mortem brain tissue control (Striatum)
GSM1305021_EA11002_238323_HG-U133_PLUS_2_STRC17.CEL	0	Post-mortem brain tissue control (Striatum)
GSM1305022_EA11002_238327_HG-U133_PLUS_2_STRC18.CEL	0	Post-mortem brain tissue control (Striatum)
GSM1305040_EA11002_238264_HG-U133_PLUS_2_STRS2.CEL	1	Post-mortem brain tissue schizophrenia (Striatum)
GSM1305041_EA11002_238268_HG-U133_PLUS_2_STRS3.CEL	1	Post-mortem brain tissue schizophrenia (Striatum)
GSM1305042_EA11002_238272_HG-U133_PLUS_2_STRS4.CEL	1	Post-mortem brain tissue schizophrenia (Striatum)
GSM1305043_EA11002_238276_HG-U133_PLUS_2_STRS5.CEL	1	Post-mortem brain tissue schizophrenia (Striatum)
GSM1305044_EA11002_238280_HG-U133_PLUS_2_STRS6.CEL	1	Post-mortem brain tissue schizophrenia (Striatum)
GSM1305045_EA11002_238284_HG-U133_PLUS_2_STRS7.CEL	1	Post-mortem brain tissue schizophrenia (Striatum)
GSM1305047_EA11002_238292_HG-U133_PLUS_2_STRS9.CEL	1	Post-mortem brain tissue schizophrenia (Striatum)
GSM1305048_EA11002_238296_HG-U133_PLUS_2_STRS10.CEL	1	Post-mortem brain tissue schizophrenia (Striatum)
GSM1305049_EA11002_238300_HG-U133_PLUS_2_STRS11.CEL	1	Post-mortem brain tissue schizophrenia (Striatum)
GSM1305051_EA11002_238308_HG-U133_PLUS_2_STRS13.CEL	1	Post-mortem brain tissue schizophrenia (Striatum)
GSM1305052_EA11002_238312_HG-U133_PLUS_2_STRS14.CEL	1	Post-mortem brain tissue schizophrenia (Striatum)
GSM1305053_EA11002_238316_HG-U133_PLUS_2_STRS15.CEL	1	Post-mortem brain tissue schizophrenia (Striatum)
GSM1305054_EA11002_238320_HG-U133_PLUS_2_STRS16.CEL	1	Post-mortem brain tissue schizophrenia (Striatum)
GSM1305055_EA11002_238324_HG-U133_PLUS_2_STRS17.CEL	1	Post-mortem brain tissue schizophrenia (Striatum)
GSM1305056_EA11002_238328_HG-U133_PLUS_2_STRS18.CEL	1	Post-mortem brain tissue schizophrenia (Striatum)
GSM1304989_EA11002_238265_HG-U133_PLUS_2_STRB2.CEL	1	Post-mortem brain tissue bipolar disorder (Striatum)
GSM1304990_EA11002_238269_HG-U133_PLUS_2_STRB3.CEL	1	Post-mortem brain tissue bipolar disorder (Striatum)
GSM1304991_EA11002_238273_HG-U133_PLUS_2_STRB4.CEL	1	Post-mortem brain tissue bipolar disorder (Striatum)
GSM1304992_EA11002_238277_HG-U133_PLUS_2_STRB5.CEL	1	Post-mortem brain tissue bipolar disorder (Striatum)
GSM1304993_EA11002_238281_HG-U133_PLUS_2_STRB6.CEL	1	Post-mortem brain tissue bipolar disorder (Striatum)
GSM1304994_EA11002_238285_HG-U133_PLUS_2_STRB7.CEL	1	Post-mortem brain tissue bipolar disorder (Striatum)
GSM1304996_EA11002_238293_HG-U133_PLUS_2_STRB9.CEL	1	Post-mortem brain tissue bipolar disorder (Striatum)
GSM1304997_EA11002_238297_HG-U133_PLUS_2_STRB10.CEL	1	Post-mortem brain tissue bipolar disorder (Striatum)
GSM1304998_EA11002_238301_HG-U133_PLUS_2_STRB11.CEL	1	Post-mortem brain tissue bipolar disorder (Striatum)
GSM1304999_EA11002_238305_HG-U133_PLUS_2_STRB12.CEL	1	Post-mortem brain tissue bipolar disorder (Striatum)
GSM1305000_EA11002_238309_HG-U133_PLUS_2_STRB13.CEL	1	Post-mortem brain tissue bipolar disorder (Striatum)
GSM1305001_EA11002_238313_HG-U133_PLUS_2_STRB14.CEL	1	Post-mortem brain tissue bipolar disorder (Striatum)
GSM1305002_EA11002_238321_HG-U133_PLUS_2_STRB16.CEL	1	Post-mortem brain tissue bipolar disorder (Striatum)
GSM1305003_EA11002_238325_HG-U133_PLUS_2_STRB17.CEL	1	Post-mortem brain tissue bipolar disorder (Striatum)
GSM1305024_EA11002_238266_HG-U133_PLUS_2_STRM2.CEL	1	Post-mortem brain tissue major depressive disorder (Striatum)
GSM1305025_EA11002_238274_HG-U133_PLUS_2_STRM4.CEL	1	Post-mortem brain tissue major depressive disorder (Striatum)
GSM1305026_EA11002_238278_HG-U133_PLUS_2_STRM5.CEL	1	Post-mortem brain tissue major depressive disorder (Striatum)
GSM1305027_EA11002_238282_HG-U133_PLUS_2_STRM6.CEL	1	Post-mortem brain tissue major depressive disorder (Striatum)
GSM1305028_EA11002_238286_HG-U133_PLUS_2_STRM7.CEL	1	Post-mortem brain tissue major depressive disorder (Striatum)
GSM1305029_EA11002_238290_HG-U133_PLUS_2_STRM8.CEL	1	Post-mortem brain tissue major depressive disorder (Striatum)
GSM1305030_EA11002_238294_HG-U133_PLUS_2_STRM9.CEL	1	Post-mortem brain tissue major depressive disorder (Striatum)
GSM1305031_EA11002_238298_HG-U133_PLUS_2_STRM10.CEL	1	Post-mortem brain tissue major depressive disorder (Striatum)
GSM1305032_EA11002_238302_HG-U133_PLUS_2_STRM11.CEL	1	Post-mortem brain tissue major depressive disorder (Striatum)
GSM1305033_EA11002_238306_HG-U133_PLUS_2_STRM12.CEL	1	Post-mortem brain tissue major depressive disorder (Striatum)
GSM1305035_EA11002_238314_HG-U133_PLUS_2_STRM14.CEL	1	Post-mortem brain tissue major depressive disorder (Striatum)
GSM1305036_EA11002_238318_HG-U133_PLUS_2_STRM15.CEL	1	Post-mortem brain tissue major depressive disorder (Striatum)
GSM1305038_EA11002_238326_HG-U133_PLUS_2_STRM17.CEL	1	Post-mortem brain tissue major depressive disorder (Striatum)
