# Supplementary material for: Enhancing Transcriptomic Insights into Neurological Disorders Through the Comparative Analysis of Shapley Values
Source: Curr Issues Mol Biol. 2024 Nov 29;46(12):13583–606. doi: 10.3390/cimb46120812 (PMC11726880; doi:10.3390/cimb46120812)
Supplement: Supplementary file 1 [file cimb-46-00812-s001.zip › SupplementaryTable_S2.xlsx]

## Sheet: Overview
	Dataset	Number of samples analyzed	Description of samples	DEGs				Phenotype group	GEO link
				Conventional approach		Non-canonical approach
				Welch's t-test	EBayes	CASh
						0.01	0.05
	GSE6575	25	14 whole blood, 11 control	0	0	87	117	Autism	https://www.ncbi.nlm.nih.gov/geo/query/acc.cgi?acc=GSE6575
	GSE18123	23	13 whole blood, 10 control	947	2973	879	1862	Autism	https://www.ncbi.nlm.nih.gov/geo/query/acc.cgi?acc=GSE18123
	GSE25507	26	12 peripheral blood lymphocytes, 14 control	0	0	28	141	Autism	https://www.ncbi.nlm.nih.gov/geo/query/acc.cgi?acc=GSE25507
	GSE17612	30	17 post-mortem brain tissue, 13 control	0	0	1	11	Schizophrenia	https://www.ncbi.nlm.nih.gov/geo/query/acc.cgi?acc=GSE17612
	GSE62333	25	11 skin fibroblast, 14 control	5	5	68	164	Schizophrenia	https://www.ncbi.nlm.nih.gov/geo/query/acc.cgi?acc=GSE62333
	GSE5389	17	7 post-mortem brain tissue, 10 control	1	2	40	162	Bipolar Disorder	https://www.ncbi.nlm.nih.gov/geo/query/acc.cgi?acc=GSE5389
	GSE7036	6	3 lymphoblastoid cell lines, 3 control	0	0	8	35	Bipolar Disorder	https://www.ncbi.nlm.nih.gov/geo/query/acc.cgi?acc=GSE7036
	GSE12654-SCH	19	8 post-mortem brain tissue, 11 control	0	0	68	164	Schizophrenia	https://www.ncbi.nlm.nih.gov/geo/query/acc.cgi?acc=GSE12654
	GSE12654-BP	22	8 post-mortem brain tissue, 14 control	0	0	0	8	Bipolar Disorder	https://www.ncbi.nlm.nih.gov/geo/query/acc.cgi?acc=GSE12654
	GSE12654-MDD	21	8 post-mortem brain tissue, 13 control	0	0	0	0	Major Depressive Disorder	https://www.ncbi.nlm.nih.gov/geo/query/acc.cgi?acc=GSE12654
	GSE53987-HPC-SCH	31	14 post-mortem brain tissue, 17 control	283	1393	458	655	Schizophrenia	https://www.ncbi.nlm.nih.gov/geo/query/acc.cgi?acc=gse53987
	GSE53987-HPC-BP	33	17 post-mortem brain tissue, 16 control	0	0	41	152	Bipolar Disorder	https://www.ncbi.nlm.nih.gov/geo/query/acc.cgi?acc=gse53987
	GSE53987-HPC-MDD	31	15 post-mortem brain tissue, 16 control	0	0	47	163	Major Depressive Disorder	https://www.ncbi.nlm.nih.gov/geo/query/acc.cgi?acc=gse53987
	GSE53987-PFC-SCH	34	15 post-mortem brain tissue, 19 control	0	32	182	354	Schizophrenia	https://www.ncbi.nlm.nih.gov/geo/query/acc.cgi?acc=gse53987
	GSE53987-PFC-BP	35	16 post-mortem brain tissue, 19 control	0	0	157	394	Bipolar Disorder	https://www.ncbi.nlm.nih.gov/geo/query/acc.cgi?acc=gse53987
	GSE53987-PFC-MDD	35	16 post-mortem brain tissue, 19 control	0	0	61	175	Major Depressive Disorder	https://www.ncbi.nlm.nih.gov/geo/query/acc.cgi?acc=gse53987
	GSE53987-STR-SCH	32	15 post-mortem brain tissue, 17 control	0	1	81	258	Schizophrenia	https://www.ncbi.nlm.nih.gov/geo/query/acc.cgi?acc=gse53987
	GSE53987-STR-BP	32	14 post-mortem brain tissue, 18 control	0	0	42	77	Bipolar Disorder	https://www.ncbi.nlm.nih.gov/geo/query/acc.cgi?acc=gse53987
	GSE53987-STR-MDD	29	13 post-mortem brain tissue, 16 control	0	0	19	32	Major Depressive Disorder	https://www.ncbi.nlm.nih.gov/geo/query/acc.cgi?acc=gse53987
		506

## Sheet: GSE6575
Conventional approach								Non-canonical approach
Welch's t-test results				Empirical Bayes results				CASh 0.01 results					CASh 0.05 results
all	up	down		all	up	down		all	Gene Name	up	down		all	Gene Name	up	down
0				0				1552348_at	PRSS33	1552348_at	1552296_at		1552263_at	MAPK1	1552263_at	1552296_at
								1553177_at	SH2D1B	1553177_at	1553069_at		1552863_a_at	CACNG6	1552863_a_at	1552393_at
								1554351_a_at	TIPRL	1554351_a_at	1553666_at		1552892_at	TNFRSF13C	1552892_at	1552445_a_at
								1554631_at	ATM	1554631_at	1553746_a_at		1553046_s_at	GAL3ST2	1553046_s_at	1552458_at
								1554678_s_at	HNRNPDL	1554678_s_at	1554488_at		1553177_at	SH2D1B	1553177_at	1552482_at
								1555355_a_at	ETS1	1555355_a_at	1554491_a_at		1553575_at	MT-ND6	1553575_at	1552572_a_at
								1555864_s_at	PDHA1	1555864_s_at	1554512_a_at		1553709_a_at	PRPF38A	1553709_a_at	1552585_s_at
								1557710_at	SNRPCP11	1557710_at	1555002_at		1554351_a_at	TIPRL	1554351_a_at	1552599_at
								1567458_s_at	RAC1	1567458_s_at	1555018_at		1554631_at	ATM	1554631_at	1552675_at
								200698_at	KDELR2	200698_at	1555839_a_at		1554678_s_at	HNRNPDL	1554678_s_at	1552735_at
								201163_s_at	IGFBP7	201163_s_at	1556194_a_at		1555697_at	KLK4	1555697_at	1552754_a_at
								201229_s_at	ARIH2	201229_s_at	1556804_s_at		1557910_at	HSP90AB1	1557910_at	1552767_a_at
								201233_at	PSMD13	201233_at	1556913_a_at		1560439_at	LINGO3	1560439_at	1552822_at
								201284_s_at	APEH	201284_s_at	1558743_at		1560445_x_at	ARHGEF1	1560445_x_at	1552878_at
								201572_x_at	DCTD	201572_x_at	1558905_at		1561871_at	None	1561871_at	1552939_at
								202336_s_at	PAM	202336_s_at	1558999_x_at		1562852_at	None	1562852_at	1552979_at
								202393_s_at	KLF10	202393_s_at	1559336_at		1562853_x_at	None	1562853_x_at	1552987_a_at
								202679_at	NPC1	202679_at	1559497_at		1567458_s_at	RAC1	1567458_s_at	1553004_at
								202783_at	NNT	202783_at	1559504_at		1568613_at	None	1568613_at	1553069_at
								203544_s_at	STAM	203544_s_at	1560184_at		1568704_a_at	CHERP	1568704_a_at	1553075_a_at
								205245_at	PARD6A	205245_at	1561708_at		1569679_at	CDH22	1569679_at	1553084_at
								206657_s_at	MYOD1	206657_s_at	1561879_at		200698_at	KDELR2	200698_at	1553141_at
								206828_at	TXK	206828_at	1561985_at		200749_at	RAN	200749_at	1553193_at
								207035_at	SLC30A3	207035_at	1562507_at		200784_s_at	LRP1	200784_s_at	1553255_at
								207840_at	CD160	207840_at	1562640_at		200946_x_at	GLUD1	200946_x_at	1553388_at
								208451_s_at	C4B	208451_s_at	1562686_at		201163_s_at	IGFBP7	201163_s_at	1553402_a_at
								208453_s_at	XPNPEP1	208453_s_at	1563414_at		201181_at	GNAI3	201181_at	1553423_a_at
								208532_x_at	KRTAP5-8	208532_x_at	1563456_at		201229_s_at	ARIH2	201229_s_at	1553494_at
								208803_s_at	SRP72	208803_s_at	1563614_at		201284_s_at	APEH	201284_s_at	1553746_a_at
								208911_s_at	PDHB	208911_s_at	1563670_at		201572_x_at	DCTD	201572_x_at	1553793_a_at
								209067_s_at	HNRNPDL	209067_s_at	1563858_at		201585_s_at	SFPQ	201585_s_at	1554004_a_at
								209123_at	QDPR	209123_at	1564004_at		201627_s_at	INSIG1	201627_s_at	1554072_s_at
								209280_at	MRC2	209280_at	1564309_at		201837_s_at	SUPT7L	201837_s_at	1554252_a_at
								209927_s_at	CHTOP	209927_s_at	1566481_at		201872_s_at	ABCE1	201872_s_at	1554460_at
								211090_s_at	PRPF4B	211090_s_at	1566969_at		201883_s_at	B4GALT1	201883_s_at	1554512_a_at
								212121_at	TCTN3	212121_at	1568554_x_at		201968_s_at	PGM1	201968_s_at	1554514_at
								212378_at	GART	212378_at	1568644_at		202143_s_at	COPS8	202143_s_at	1554593_s_at
								212486_s_at	FYN	212486_s_at	1569022_a_at		202336_s_at	PAM	202336_s_at	1554865_at
								212673_at	METAP1	212673_at	1569439_at		202393_s_at	KLF10	202393_s_at	1554906_a_at
								213942_at	MEGF6	213942_at	1570332_at		202587_s_at	AK1	202587_s_at	1555002_at
								216088_s_at	PSMA7	216088_s_at	204455_at		202679_at	NPC1	202679_at	1555111_at
								217761_at	ADI1	217761_at	204841_s_at		202683_s_at	RNMT	202683_s_at	1555275_a_at
								218235_s_at	UTP11	218235_s_at	205222_at		202783_at	NNT	202783_at	1555357_at
								218398_at	MRPS30	218398_at	205289_at		202786_at	STK39	202786_at	1555519_at
								218519_at	SLC35A5	218519_at	206721_at		203073_at	COG2	203073_at	1555538_s_at
								218957_s_at	PAAF1	218957_s_at	207267_s_at		203132_at	RB1	203132_at	1555573_at
								219193_at	WDR70	219193_at	207465_at		203211_s_at	MTMR2	203211_s_at	1555603_at
								219217_at	NARS2	219217_at	207518_at		203333_at	KIFAP3	203333_at	1555675_at
								219529_at	CLIC3	219529_at	207870_at		203544_s_at	STAM	203544_s_at	1555718_x_at
								219852_s_at	MORN1	219852_s_at	208193_at		203603_s_at	ZEB2	203603_s_at	1555839_a_at
								220208_at	ADAMTS13	220208_at	211427_s_at		203777_s_at	RPS6KB2	203777_s_at	1555912_at
								220646_s_at	KLRF1	220646_s_at	213342_at		203816_at	DGUOK	203816_at	1555974_a_at
								221013_s_at	APOL2	221013_s_at	214313_s_at		204178_s_at	RBM14	204178_s_at	1556170_at
								221141_x_at	EPN1	221141_x_at	214804_at		204187_at	GMPR	204187_at	1556194_a_at
								221423_s_at	YIPF5	221423_s_at	215014_at		204426_at	TMED2	204426_at	1556220_at
								221514_at	UTP14A	221514_at	216070_at		204427_s_at	TMED2	204427_s_at	1556300_s_at
								221531_at	SKIC8	221531_at	216625_at		204491_at	PDE4D	204491_at	1556329_a_at
								221758_at	ARMC6	221758_at	216793_x_at		204552_at	INPP4A	204552_at	1556362_at
								221808_at	RAB9A	221808_at	217267_s_at		204731_at	TGFBR3	204731_at	1556378_a_at
								222014_x_at	MTO1	222014_x_at	217440_at		205061_s_at	EXOSC9	205061_s_at	1556388_a_at
								222132_s_at	AGK	222132_s_at	218468_s_at		205099_s_at	CCR1	205099_s_at	1556410_a_at
								223176_at	KCTD20	223176_at	219965_s_at		205212_s_at	ACAP1	205212_s_at	1556499_s_at
								223836_at	FGFBP2	223836_at	220194_at		205571_at	LIPT1	205571_at	1556518_at
								225236_at	RBM18	225236_at	220787_at		205950_s_at	CA1	205950_s_at	1556653_at
								226780_s_at	FMC1	226780_s_at	221178_at		206180_x_at	ZNF747	206180_x_at	1556695_a_at
								227219_x_at	MAP1LC3A	227219_x_at	223614_at		206187_at	PTGIR	206187_at	1556804_s_at
								227361_at	HS3ST3B1	227361_at	223825_at		206361_at	PTGDR2	206361_at	1556903_at
								229119_s_at	ZSWIM7	229119_s_at	224080_at		206398_s_at	CD19	206398_s_at	1556935_at
								230464_at	S1PR5	230464_at	227803_at		206657_s_at	MYOD1	206657_s_at	1556940_at
								230509_at	SNX22	230509_at	228194_s_at		206828_at	TXK	206828_at	1557309_at
								230947_at	SEPTIN12	230947_at	228740_at		207035_at	SLC30A3	207035_at	1557541_at
								231695_at	None	231695_at	228750_at		207079_s_at	MED6	207079_s_at	1557636_a_at
								232050_at	None	232050_at	229538_s_at		207650_x_at	PTGER1	207650_x_at	1557639_at
								232706_s_at	TRABD	232706_s_at	230784_at		207840_at	CD160	207840_at	1557709_at
								234971_x_at	PLCD3	234971_x_at	230900_at		208442_s_at	ATM	208442_s_at	1558387_at
								235507_at	PCMTD1	235507_at	231175_at		208451_s_at	C4B	208451_s_at	1558440_at
								238106_at	None	238106_at	231424_at		208532_x_at	KRTAP5-8	208532_x_at	1558477_at
								238869_at	None	238869_at	231438_x_at		208583_x_at	H2AC13	208583_x_at	1558578_a_at
								239706_x_at	PSG1	239706_x_at	231491_at		208732_at	RAB2A	208732_at	1558607_at
								239832_at	None	239832_at	231947_at		208848_at	ADH5	208848_at	1558612_a_at
								240413_at	PYHIN1	240413_at	232056_at		208911_s_at	PDHB	208911_s_at	1558743_at
								240839_at	None	240839_at	232380_at		209018_s_at	PINK1	209018_s_at	1558803_at
								240854_x_at	None	240854_x_at	232453_at		209057_x_at	CDC5L	209057_x_at	1558807_at
								241918_at	ANO7	241918_at	232851_at		209063_x_at	PAIP1	209063_x_at	1558882_at
								242140_at	ERVK3-1	242140_at	233070_at		209067_s_at	HNRNPDL	209067_s_at	1558905_at
								243074_at	MSH3	243074_at	233136_at		209123_at	QDPR	209123_at	1558999_x_at
								AFFX-BioB-5_at	None	AFFX-BioB-5_at	233622_x_at		209128_s_at	SART3	209128_s_at	1559069_at
								1552296_at	BEST4		233671_at		209186_at	ATP2A2	209186_at	1559147_at
								1553069_at	None		233853_at		209254_at	KLHDC10	209254_at	1559213_at
								1553666_at	CCDC34		234296_s_at		209308_s_at	BNIP2	209308_s_at	1559341_at
								1553746_a_at	OTOGL		234583_at		209391_at	DPM2	209391_at	1559360_at
								1554488_at	CEP70		235065_at		209404_s_at	TMED7	209404_s_at	1559497_at
								1554491_a_at	SERPINC1		235236_at		209490_s_at	PPT2	209490_s_at	1559504_at
								1554512_a_at	CEP89		235801_at		209814_at	ZNF330	209814_at	1559506_x_at
								1555002_at	None		236538_at		209890_at	TSPAN5	209890_at	1559514_at
								1555018_at	OR2C3		237094_at		210022_at	PCGF1	210022_at	1559542_a_at
								1555839_a_at	LINC02877		237253_at		210023_s_at	PCGF1	210023_s_at	1559546_s_at
								1556194_a_at	HSPA4L		237474_at		210285_x_at	WTAP	210285_x_at	1559709_at
								1556804_s_at	None		237727_at		210293_s_at	SEC23B	210293_s_at	1559760_at
								1556913_a_at	None		237762_at		210446_at	GATA1	210446_at	1559833_at
								1558743_at	None		237802_at		210676_x_at	RGPD5	210676_x_at	1559923_at
								1558905_at	None		238272_at		210691_s_at	CACYBP	210691_s_at	1560033_at
								1558999_x_at	None		238372_s_at		210983_s_at	MCM7	210983_s_at	1560063_a_at
								1559336_at	None		238533_at		211090_s_at	PRPF4B	211090_s_at	1560099_at
								1559497_at	LINC01583		238576_at		211597_s_at	HOPX	211597_s_at	1560107_at
								1559504_at	MIR137HG		238924_at		211698_at	EID1	211698_at	1560184_at
								1560184_at	TMCO5A		239624_at		211953_s_at	IPO5	211953_s_at	1560185_at
								1561708_at	CGAS		239672_at		212070_at	ADGRG1	212070_at	1560322_at
								1561879_at	None		241291_at		212206_s_at	H2AZ2	212206_s_at	1560372_at
								1561985_at	C14orf39		242098_at		212231_at	FBXO21	212231_at	1560556_a_at
								1562507_at	None		242107_x_at		212296_at	PSMD14	212296_at	1560614_at
								1562640_at	HOXA-AS2		242522_at		212297_at	ATP13A3	212297_at	1560683_at
								1562686_at	None		242800_at		212361_s_at	ATP2A2	212361_s_at	1560791_at
								1563414_at	None		242856_at		212378_at	GART	212378_at	1560813_at
								1563456_at	CCDC141		243015_at		212440_at	SNRNP27	212440_at	1560915_at
								1563614_at	MTBP		244594_x_at		212486_s_at	FYN	212486_s_at	1561135_at
								1563670_at	ZSCAN23		244820_at		212499_s_at	FCF1	212499_s_at	1561198_at
								1563858_at	None				212673_at	METAP1	212673_at	1561218_s_at
								1564004_at	None				212685_s_at	TBL2	212685_s_at	1561222_at
								1564309_at	LINC00486				212749_s_at	RCHY1	212749_s_at	1561264_at
								1566481_at	None				212784_at	CIC	212784_at	1561276_at
								1566969_at	None				212885_at	MPHOSPH10	212885_at	1561294_a_at
								1568554_x_at	None				212887_at	SEC23A	212887_at	1561322_at
								1568644_at	ZNF208				213127_s_at	MED8	213127_s_at	1561368_at
								1569022_a_at	PIK3C2A				213350_at	None	213350_at	1561370_at
								1569439_at	None				213906_at	MYBL1	213906_at	1561455_at
								1570332_at	None				213918_s_at	NIPBL	213918_s_at	1561544_at
								204455_at	DST				214407_x_at	GYPB	214407_x_at	1561609_at
								204841_s_at	EEA1				214567_s_at	XCL1	214567_s_at	1561828_at
								205222_at	EHHADH				214741_at	ZNF131	214741_at	1561985_at
								205289_at	BMP2				214780_s_at	MYO9B	214780_s_at	1562066_at
								206721_at	CCDC181				214995_s_at	APOBEC3F	214995_s_at	1562102_at
								207267_s_at	RIPPLY3				215047_at	TRIM58	215047_at	1562190_at
								207465_at	None				215202_at	None	215202_at	1562235_s_at
								207518_at	DGKE				215424_s_at	SNW1	215424_s_at	1562326_at
								207870_at	AKAP9				215587_x_at	None	215587_x_at	1562352_at
								208193_at	IL9				215778_x_at	None	215778_x_at	1562372_at
								211427_s_at	KCNJ13				215894_at	PTGDR	215894_at	1562400_at
								213342_at	YAP1				215905_s_at	SNRNP40	215905_s_at	1562507_at
								214313_s_at	None				215994_x_at	TBC1D9B	215994_x_at	1562616_at
								214804_at	CENPI				216645_at	TCF3	216645_at	1562640_at
								215014_at	KCND3				217040_x_at	None	217040_x_at	1563414_at
								216070_at	None				217274_x_at	None	217274_x_at	1563427_at
								216625_at	None				217499_x_at	DAPL1	217499_x_at	1563456_at
								216793_x_at	None				217503_at	STK17B	217503_at	1563513_at
								217267_s_at	None				217572_at	None	217572_at	1563681_at
								217440_at	None				217761_at	ADI1	217761_at	1563858_at
								218468_s_at	GREM1				217840_at	DDX41	217840_at	1564078_at
								219965_s_at	MAGIX				217946_s_at	SAE1	217946_s_at	1564151_at
								220194_at	NSUN7				217956_s_at	ENOPH1	217956_s_at	1564235_at
								220787_at	None				218025_s_at	ECI2	218025_s_at	1564285_at
								221178_at	BAIAP2L2				218080_x_at	FAF1	218080_x_at	1564323_at
								223614_at	MMP16				218092_s_at	AGFG1	218092_s_at	1564351_at
								223825_at	RIC1				218172_s_at	DERL1	218172_s_at	1564651_at
								224080_at	None				218235_s_at	UTP11	218235_s_at	1564691_at
								227803_at	ENPP5				218239_s_at	GTPBP4	218239_s_at	1565228_s_at
								228194_s_at	SORCS1				218247_s_at	MEX3C	218247_s_at	1565684_at
								228740_at	None				218256_s_at	NUP54	218256_s_at	1565685_at
								228750_at	COL14A1				218282_at	EDEM2	218282_at	1565699_at
								229538_s_at	IQGAP3				218368_s_at	TNFRSF12A	218368_s_at	1565788_at
								230784_at	PRAC1				218394_at	ROGDI	218394_at	1565851_at
								230900_at	CCDC110				218519_at	SLC35A5	218519_at	1566124_a_at
								231175_at	BEND6				218523_at	LHPP	218523_at	1566169_at
								231424_at	SLC5A12				218642_s_at	CHCHD7	218642_s_at	1566217_at
								231438_x_at	CDH8				218716_x_at	MTO1	218716_x_at	1566285_at
								231491_at	LINC00113				218840_s_at	NADSYN1	218840_s_at	1566301_at
								231947_at	MYCT1				218957_s_at	PAAF1	218957_s_at	1566445_at
								232056_at	SCEL				218989_x_at	SLC30A5	218989_x_at	1566459_at
								232380_at	FGGY				219176_at	MAIP1	219176_at	1566472_s_at
								232453_at	None				219217_at	NARS2	219217_at	1566481_at
								232851_at	None				219276_x_at	CAAP1	219276_x_at	1566597_at
								233070_at	ZNF197				219279_at	DOCK10	219279_at	1566836_at
								233136_at	PABPC5				219529_at	CLIC3	219529_at	1566969_at
								233622_x_at	None				219559_at	SLC17A9	219559_at	1567361_at
								233671_at	None				219594_at	NINJ2	219594_at	1567705_at
								233853_at	None				219623_at	ACTR5	219623_at	1567706_at
								234296_s_at	TEX11				219672_at	AHSP	219672_at	1568554_x_at
								234583_at	CHL1				219852_s_at	MORN1	219852_s_at	1568644_at
								235065_at	GAREM1				220208_at	ADAMTS13	220208_at	1568660_a_at
								235236_at	INSYN2B				220646_s_at	KLRF1	220646_s_at	1568711_a_at
								235801_at	TUSC3				220684_at	TBX21	220684_at	1568746_a_at
								236538_at	GRIA2				220725_x_at	None	220725_x_at	1568751_at
								237094_at	TAFA5				220757_s_at	UBXN6	220757_s_at	1568848_at
								237253_at	IGSF11-AS1				220789_s_at	TBRG4	220789_s_at	1568932_at
								237474_at	Y_RNA				220807_at	HBQ1	220807_at	1569022_a_at
								237727_at	None				220937_s_at	ST6GALNAC4	220937_s_at	1569243_at
								237762_at	None				220968_s_at	TSPAN9	220968_s_at	1569254_s_at
								237802_at	XKR4				220973_s_at	SHARPIN	220973_s_at	1569323_at
								238272_at	None				221013_s_at	APOL2	221013_s_at	1569439_at
								238372_s_at	None				221021_s_at	CTNNBL1	221021_s_at	1569592_a_at
								238533_at	EPHA7				221068_at	KANK2	221068_at	1569661_at
								238576_at	MOCOS				221073_s_at	NOD1	221073_s_at	1569760_at
								238924_at	TIMM23B-AGAP6				221141_x_at	EPN1	221141_x_at	1569835_at
								239624_at	None				221423_s_at	YIPF5	221423_s_at	1569853_at
								239672_at	None				221428_s_at	TBL1XR1	221428_s_at	1569956_at
								241291_at	LINC01541				221514_at	UTP14A	221514_at	1570141_at
								242098_at	ARFGEF3				221519_at	FBXW4	221519_at	1570206_at
								242107_x_at	TBX18				221522_at	ANKRD27	221522_at	1570233_at
								242522_at	TCF24				221531_at	SKIC8	221531_at	1570308_at
								242800_at	NHS				221568_s_at	LIN7C	221568_s_at	1570332_at
								242856_at	SNORD114-9				221771_s_at	MPHOSPH8	221771_s_at	201505_at
								243015_at	CYP3A5				221877_at	IRGQ	221877_at	202311_s_at
								244594_x_at	None				221956_at	LRCH4	221956_at	202823_at
								244820_at	None				222014_x_at	MTO1	222014_x_at	203863_at
													222132_s_at	AGK	222132_s_at	203874_s_at
													222294_s_at	RAB27A	222294_s_at	203998_s_at
													222489_s_at	WRNIP1	222489_s_at	204052_s_at
													222684_s_at	NOL10	222684_s_at	204120_s_at
													222697_s_at	ABHD10	222697_s_at	204259_at
													222730_s_at	ZDHHC2	222730_s_at	204273_at
													222811_at	CMTR2	222811_at	204464_s_at
													222824_at	NUDT5	222824_at	204557_s_at
													222977_at	SURF4	222977_at	204796_at
													223021_x_at	VTA1	223021_x_at	204807_at
													223165_s_at	IP6K2	223165_s_at	205194_at
													223176_at	KCTD20	223176_at	205222_at
													223180_s_at	TIMM21	223180_s_at	205371_s_at
													223234_at	MAD2L2	223234_at	205523_at
													223285_s_at	ST6GALNAC4	223285_s_at	205673_s_at
													223294_at	PBDC1	223294_at	205862_at
													223446_s_at	DTNBP1	223446_s_at	205966_at
													223836_at	FGFBP2	223836_at	206300_s_at
													224217_s_at	FAF1	224217_s_at	206355_at
													224332_s_at	MRPL43	224332_s_at	206439_at
													224378_x_at	MAP1LC3A	224378_x_at	206447_at
													224479_s_at	MRPL45	224479_s_at	206456_at
													224623_at	THOC3	224623_at	206577_at
													224689_at	MANBAL	224689_at	206721_at
													224693_at	FAM210B	224693_at	206727_at
													224699_s_at	ESYT2	224699_s_at	206751_s_at
													225082_at	CPSF3	225082_at	207109_at
													225105_at	C12orf75	225105_at	207117_at
													225129_at	CPNE2	225129_at	207119_at
													225236_at	RBM18	225236_at	207254_at
													225391_at	MRFAP1L2	225391_at	207308_at
													225399_at	TSEN15	225399_at	207337_at
													225460_at	SEC22C	225460_at	207362_at
													225663_at	ACBD5	225663_at	207465_at
													225892_at	IREB2	225892_at	207487_at
													225971_at	DDHD1	225971_at	207580_at
													226247_at	PLEKHA1	226247_at	207731_at
													226387_at	RSBN1L	226387_at	207737_at
													226425_at	CLIP4	226425_at	207870_at
													226432_at	ETNK1	226432_at	207932_at
													226667_x_at	EPN1	226667_x_at	208011_at
													226743_at	SLFN11	226743_at	208047_s_at
													226749_at	MRPS9	226749_at	208048_at
													226768_at	GIGYF1	226768_at	208182_x_at
													226894_at	SLC35A3	226894_at	208192_at
													226915_s_at	ARPC5L	226915_s_at	208245_at
													226967_at	FIZ1	226967_at	208343_s_at
													227095_at	LEPROT	227095_at	208366_at
													227219_x_at	MAP1LC3A	227219_x_at	209168_at
													227228_s_at	CCDC88C	227228_s_at	209465_x_at
													227361_at	HS3ST3B1	227361_at	209908_s_at
													227366_at	RILP	227366_at	209956_s_at
													227474_at	PAX8-AS1	227474_at	210163_at
													227581_at	TECPR1	227581_at	210523_at
													227998_at	S100A16	227998_at	210614_at
													228167_at	KLHL6	228167_at	210690_at
													228257_at	ANKRD52	228257_at	210703_at
													228826_at	TSPOAP1-AS1	228826_at	210729_at
													229119_s_at	ZSWIM7	229119_s_at	210738_s_at
													229128_s_at	None	229128_s_at	210853_at
													229753_at	POU2F1	229753_at	210921_at
													230128_at	None	230128_at	211227_s_at
													230381_at	RHEX	230381_at	211427_s_at
													230464_at	S1PR5	230464_at	211428_at
													230509_at	SNX22	230509_at	211680_at
													230756_at	ZNF683	230756_at	211740_at
													230947_at	SEPTIN12	230947_at	211843_x_at
													231283_at	MGAT4A	231283_at	211906_s_at
													231552_at	None	231552_at	212233_at
													231695_at	None	231695_at	213568_at
													231776_at	EOMES	231776_at	213765_at
													231780_at	GBGT1	231780_at	214071_at
													231951_at	GNAO1	231951_at	214313_s_at
													232034_at	None	232034_at	214314_s_at
													232914_s_at	SYTL2	232914_s_at	214503_x_at
													233333_x_at	AVIL	233333_x_at	214610_at
													233757_x_at	None	233757_x_at	214904_at
													234572_at	None	234572_at	214912_at
													235240_at	ATXN3	235240_at	214914_at
													235384_at	NUDT19	235384_at	215014_at
													235507_at	PCMTD1	235507_at	215152_at
													235519_at	None	235519_at	215187_at
													235703_at	PLB1	235703_at	215213_at
													235817_at	TMEM184A	235817_at	215282_at
													236401_at	GIMAP1	236401_at	215591_at
													236410_x_at	None	236410_x_at	215791_at
													236539_at	PTPN22	236539_at	215811_at
													236988_x_at	ITGB2	236988_x_at	215878_at
													238105_x_at	WNT7B	238105_x_at	215879_at
													238106_at	None	238106_at	215918_s_at
													238869_at	None	238869_at	216002_at
													239464_at	KCNJ15	239464_at	216050_at
													239467_at	PTPRC	239467_at	216103_at
													239474_at	None	239474_at	216104_at
													239571_at	None	239571_at	216147_at
													239603_x_at	None	239603_x_at	216314_at
													239832_at	None	239832_at	216453_at
													239873_at	None	239873_at	216625_at
													239969_at	None	239969_at	216767_at
													240413_at	PYHIN1	240413_at	216783_at
													240839_at	None	240839_at	216793_x_at
													240854_x_at	None	240854_x_at	217250_s_at
													241353_s_at	FAM131B-AS2	241353_s_at	217267_s_at
													241918_at	ANO7	241918_at	217440_at
													242040_at	None	242040_at	217522_at
													242140_at	ERVK3-1	242140_at	217524_x_at
													242673_at	None	242673_at	217624_at
													243182_at	None	243182_at	217705_at
													244220_at	None	244220_at	218468_s_at
													244357_at	None	244357_at	219106_s_at
													244696_at	None	244696_at	219295_s_at
													244804_at	SQSTM1	244804_at	219621_at
													244889_at	None	244889_at	219965_s_at
													33768_at	DMWD	33768_at	220022_at
													38340_at	HIP1R	38340_at	220029_at
													64942_at	GPR153	64942_at	220327_at
													77508_r_at	RABEP2	77508_r_at	220460_at
													AFFX-BioB-3_at	None	AFFX-BioB-3_at	220474_at
													AFFX-BioB-5_at	None	AFFX-BioB-5_at	220503_at
													AFFX-HUMRGE/M10098_3_at	None	AFFX-HUMRGE/M10098_3_at	220787_at
													1552296_at	BEST4		220915_s_at
													1552393_at	ENTHD1		220997_s_at
													1552445_a_at	ESX1		221144_at
													1552458_at	MBD3L1		221178_at
													1552482_at	RAPH1		221233_s_at
													1552572_a_at	MIPOL1		221304_at
													1552585_s_at	GTF2A1L		221886_at
													1552599_at	PXT1		222227_at
													1552675_at	DNAJB7		222863_at
													1552735_at	None		222967_at
													1552754_a_at	CADM2		223614_at
													1552767_a_at	HS6ST2		223642_at
													1552822_at	TMX3		223784_at
													1552878_at	ATOH7		223810_at
													1552939_at	ANGPT1		223825_at
													1552979_at	LINC00471		223885_at
													1552987_a_at	None		224080_at
													1553004_at	PKD1L1		224089_at
													1553069_at	None		224214_at
													1553075_a_at	None		224237_at
													1553084_at	STARD6		224351_at
													1553141_at	LACC1		224354_at
													1553193_at	ZNF441		224421_x_at
													1553255_at	ERVV-1		224901_at
													1553388_at	CALHM4		225385_s_at
													1553402_a_at	HFE		225847_at
													1553423_a_at	SLFN13		226535_at
													1553494_at	TDH		226908_at
													1553746_a_at	OTOGL		227289_at
													1553793_a_at	BLTP1		227481_at
													1554004_a_at	ARHGEF28		227758_at
													1554072_s_at	DEUP1		227803_at
													1554252_a_at	CERS3		227911_at
													1554460_at	ST8SIA4		228194_s_at
													1554512_a_at	CEP89		228218_at
													1554514_at	ACSM5		228335_at
													1554593_s_at	SLC1A6		228462_at
													1554865_at	None		228565_at
													1554906_a_at	MPHOSPH6		228695_at
													1555002_at	None		228732_at
													1555111_at	CCDC181		228734_at
													1555275_a_at	KLHL6		228744_at
													1555357_at	DDX53		228750_at
													1555519_at	None		228792_at
													1555538_s_at	FAM9B		228925_at
													1555573_at	CFAP46		229075_at
													1555603_at	None		229085_at
													1555675_at	BLID		229095_s_at
													1555718_x_at	None		229152_at
													1555839_a_at	LINC02877		229331_at
													1555912_at	ST7-AS1		229538_s_at
													1555974_a_at	DCPS		229994_at
													1556170_at	None		230130_at
													1556194_a_at	HSPA4L		230569_at
													1556220_at	TBILA		230784_at
													1556300_s_at	SIM1		230874_at
													1556329_a_at	PCDH10		230898_at
													1556362_at	LINC02350		230951_at
													1556378_a_at	PGM5		230962_at
													1556388_a_at	None		230964_at
													1556410_a_at	KRTAP19-1		231175_at
													1556499_s_at	COL1A1		231214_at
													1556518_at	DLG1-AS1		231336_at
													1556653_at	None		231424_at
													1556695_a_at	NR2F1-AS1		231438_x_at
													1556804_s_at	None		231446_at
													1556903_at	None		231636_s_at
													1556935_at	None		231669_at
													1556940_at	None		231680_at
													1557309_at	DENND1B		231738_at
													1557541_at	FAM201A		231790_at
													1557636_a_at	C7orf57		231804_at
													1557639_at	NFIA		232056_at
													1557709_at	None		232059_at
													1558387_at	NKAIN3		232073_at
													1558440_at	None		232144_at
													1558477_at	None		232157_at
													1558578_a_at	STMP1		232200_at
													1558607_at	None		232277_at
													1558612_a_at	ATP1A4		232380_at
													1558743_at	None		232451_at
													1558803_at	None		232457_at
													1558807_at	ATAD2B		232541_at
													1558882_at	None		232547_at
													1558905_at	None		232564_at
													1558999_x_at	None		232734_at
													1559069_at	MTHFS		232832_at
													1559147_at	None		232851_at
													1559213_at	LINC01419		233070_at
													1559341_at	None		233118_at
													1559360_at	None		233136_at
													1559497_at	LINC01583		233255_s_at
													1559504_at	MIR137HG		233280_at
													1559506_x_at	MIR137HG		233414_at
													1559514_at	None		233576_at
													1559542_a_at	None		233622_x_at
													1559546_s_at	SNHG14		233671_at
													1559709_at	None		233770_at
													1559760_at	None		233953_at
													1559833_at	ARHGEF12		233996_x_at
													1559923_at	GRIK1		234096_at
													1560033_at	MCCC2		234117_at
													1560063_a_at	None		234154_at
													1560099_at	CCDC144NL-AS1		234205_at
													1560107_at	None		234209_at
													1560184_at	TMCO5A		234296_s_at
													1560185_at	None		234304_s_at
													1560322_at	None		234363_at
													1560372_at	None		234368_at
													1560556_a_at	None		234509_at
													1560614_at	None		234544_at
													1560683_at	None		234603_at
													1560791_at	SDAD1-AS1		234614_at
													1560813_at	None		234817_at
													1560915_at	DPY19L1		234833_at
													1561135_at	None		234844_at
													1561198_at	GVQW3		234996_at
													1561218_s_at	None		235065_at
													1561222_at	LINC00485		235336_at
													1561264_at	None		235355_at
													1561276_at	None		235599_at
													1561294_a_at	LINC02347		235700_at
													1561322_at	None		235753_at
													1561368_at	None		235801_at
													1561370_at	None		235977_at
													1561455_at	LINC01924		235978_at
													1561544_at	LINC02402		235979_at
													1561609_at	None		236037_at
													1561828_at	None		236148_at
													1561985_at	C14orf39		236203_at
													1562066_at	TRIQK		236219_at
													1562102_at	None		236277_at
													1562190_at	PIK3CA-DT		236302_at
													1562235_s_at	None		236502_at
													1562326_at	LINC01122		236538_at
													1562352_at	None		236573_at
													1562372_at	SV2C		236773_at
													1562400_at	None		236827_at
													1562507_at	None		236840_at
													1562616_at	None		236896_at
													1562640_at	HOXA-AS2		236995_x_at
													1563414_at	None		237086_at
													1563427_at	LINC01809		237094_at
													1563456_at	CCDC141		237191_x_at
													1563513_at	SYTL4		237233_at
													1563681_at	None		237253_at
													1563858_at	None		237391_at
													1564078_at	ADAM29		237408_at
													1564151_at	None		237449_at
													1564235_at	None		237474_at
													1564285_at	HFM1		237479_at
													1564323_at	LINC02023		237496_at
													1564351_at	None		237499_at
													1564651_at	SMIM13		237528_at
													1564691_at	TMSB15B-AS1		237547_at
													1565228_s_at	ALB		237582_at
													1565684_at	None		237727_at
													1565685_at	None		237738_at
													1565699_at	HECTD2		237762_at
													1565788_at	None		237776_at
													1565851_at	None		237802_at
													1566124_a_at	None		237920_at
													1566169_at	None		237998_at
													1566217_at	None		238229_at
													1566285_at	None		238237_at
													1566301_at	RNF39		238272_at
													1566445_at	None		238282_at
													1566459_at	None		238305_at
													1566472_s_at	RETSAT		238370_x_at
													1566481_at	None		238394_at
													1566597_at	None		238521_at
													1566836_at	MRPL49P1		238533_at
													1566969_at	None		238562_at
													1567361_at	BDNF-AS		238576_at
													1567705_at	None		238584_at
													1567706_at	None		238605_at
													1568554_x_at	None		238755_at
													1568644_at	ZNF208		238843_at
													1568660_a_at	LINC01568		238924_at
													1568711_a_at	LINC02424		239183_at
													1568746_a_at	LINC01704		239298_at
													1568751_at	RGS13		239343_at
													1568848_at	None		239352_at
													1568932_at	None		239372_at
													1569022_a_at	PIK3C2A		239398_at
													1569243_at	None		239520_at
													1569254_s_at	INTS4		239672_at
													1569323_at	PTPRG		239776_at
													1569439_at	None		239887_at
													1569592_a_at	F11		240000_at
													1569661_at	None		240120_at
													1569760_at	LRRC37A7P		240122_at
													1569835_at	None		240132_at
													1569853_at	None		240143_at
													1569956_at	MYLK		240299_at
													1570141_at	None		240317_at
													1570206_at	None		240386_at
													1570233_at	None		240472_at
													1570308_at	None		240512_x_at
													1570332_at	None		240663_at
													201505_at	LAMB1		240811_at
													202311_s_at	COL1A1		240838_s_at
													202823_at	ELOC		240898_at
													203863_at	ACTN2		240959_at
													203874_s_at	SMARCA1		240970_x_at
													203998_s_at	SYT1		241034_at
													204052_s_at	SFRP4		241129_at
													204120_s_at	ADK		241132_at
													204259_at	MMP7		241188_at
													204273_at	EDNRB		241206_at
													204464_s_at	EDNRA		241209_at
													204557_s_at	DZIP1		241228_at
													204796_at	EML1		241252_at
													204807_at	RXYLT1		241275_at
													205194_at	PSPH		241291_at
													205222_at	EHHADH		241304_at
													205371_s_at	DBT		241366_at
													205523_at	HAPLN1		241369_at
													205673_s_at	ASB9		241461_at
													205862_at	GREB1		241470_x_at
													205966_at	TAF13		241485_at
													206300_s_at	PTHLH		241506_at
													206355_at	GNAL		241544_at
													206439_at	EPYC		241564_at
													206447_at	CELA2A		241647_x_at
													206456_at	GABRA5		241649_at
													206577_at	VIP		241672_at
													206721_at	CCDC181		241674_s_at
													206727_at	C9		241698_at
													206751_s_at	PCYT1B		241700_at
													207109_at	POU2F3		241833_at
													207117_at	ZNF117		241890_at
													207119_at	PRKG1		241987_x_at
													207254_at	SLC15A1		242067_at
													207308_at	SLCO1A2		242098_at
													207337_at	CTAG2		242107_x_at
													207362_at	SLC30A4		242128_at
													207465_at	None		242142_at
													207487_at	None		242244_at
													207580_at	MAGEB4		242286_at
													207731_at	None		242396_at
													207737_at	None		242410_s_at
													207870_at	AKAP9		242522_at
													207932_at	IFNA8		242544_x_at
													208011_at	PTPN22		242649_x_at
													208047_s_at	NAB1		242671_at
													208048_at	TACR1		242680_at
													208182_x_at	IFNA16		242721_at
													208192_at	None		242769_at
													208245_at	RAB9BP1		242802_x_at
													208343_s_at	NR5A2		242910_x_at
													208366_at	PCDH11Y		242930_at
													209168_at	GPM6B		242936_at
													209465_x_at	PTN		242964_at
													209908_s_at	TGFB2		242976_at
													209956_s_at	CAMK2B		243015_at
													210163_at	None		243060_at
													210523_at	BMPR1B		243311_at
													210614_at	TTPA		243327_at
													210690_at	KLRC4		243390_at
													210703_at	None		243466_at
													210729_at	NPY2R		243605_at
													210738_s_at	SLC4A4		243678_at
													210853_at	SCN11A		243711_at
													210921_at	None		243958_at
													211227_s_at	PCDH11Y		243970_at
													211427_s_at	KCNJ13		244076_at
													211428_at	None		244094_at
													211680_at	PDLIM5		244096_at
													211740_at	ICA1		244111_at
													211843_x_at	CYP3A7		244121_at
													211906_s_at	SERPINB4		244143_at
													212233_at	MAP1B		244203_at
													213568_at	OSR2		244228_at
													213765_at	MFAP5		244277_at
													214071_at	GNAL		244390_at
													214313_s_at	None		244558_at
													214314_s_at	EIF5B		244680_at
													214503_x_at	GPR135		244820_at
													214610_at	CYP11B1		244854_at
													214904_at	None		37892_at
													214912_at	None		61732_r_at
													214914_at	FAM13C
													215014_at	KCND3
													215152_at	MYB
													215187_at	LINC01949
													215213_at	None
													215282_at	ANAPC13
													215591_at	SATB2
													215791_at	None
													215811_at	None
													215878_at	ITGB1
													215879_at	None
													215918_s_at	SPTBN1
													216002_at	None
													216050_at	None
													216103_at	ACOT11
													216104_at	None
													216147_at	None
													216314_at	CRISP1
													216453_at	None
													216625_at	None
													216767_at	None
													216783_at	None
													216793_x_at	None
													217250_s_at	CHD5
													217267_s_at	None
													217440_at	None
													217522_at	KCNV2
													217524_x_at	PPARGC1B
													217624_at	PDAP1
													217705_at	PRKD1
													218468_s_at	GREM1
													219106_s_at	KLHL41
													219295_s_at	PCOLCE2
													219621_at	None
													219965_s_at	MAGIX
													220022_at	ZNF334
													220029_at	ELOVL2
													220327_at	VGLL3
													220460_at	SLCO1C1
													220474_at	SLC25A21
													220503_at	SLC13A1
													220787_at	None
													220915_s_at	None
													220997_s_at	DIAPH3
													221144_at	None
													221178_at	BAIAP2L2
													221233_s_at	FAM135A
													221304_at	None
													221886_at	None
													222227_at	None
													222863_at	ZBTB10
													222967_at	SLC5A7
													223614_at	MMP16
													223642_at	ZIC2
													223784_at	CLTRN
													223810_at	KLHL1
													223825_at	RIC1
													223885_at	CALN1
													224080_at	None
													224089_at	None
													224214_at	None
													224237_at	None
													224351_at	None
													224354_at	None
													224421_x_at	None
													224901_at	SCD5
													225385_s_at	HNRNPLL
													225847_at	NCEH1
													226535_at	ITGB6
													226908_at	LRIG3
													227289_at	PCDH17
													227481_at	CNKSR3
													227758_at	RERG
													227803_at	ENPP5
													227911_at	ARHGAP28
													228194_s_at	SORCS1
													228218_at	LSAMP
													228335_at	CLDN11
													228462_at	IRX2
													228565_at	MAP3K21
													228695_at	VXN
													228732_at	GUCY1A2
													228734_at	UBE2V2
													228744_at	HAUS2
													228750_at	COL14A1
													228792_at	MYEF2
													228925_at	MAPKAPK5
													229075_at	AFG2A
													229085_at	LRRC3B
													229095_s_at	None
													229152_at	FDCSP
													229331_at	SPATA18
													229538_s_at	IQGAP3
													229994_at	None
													230130_at	None
													230569_at	CFAP97
													230784_at	PRAC1
													230874_at	SLC36A4
													230898_at	None
													230951_at	None
													230962_at	DCLK1
													230964_at	FREM2
													231175_at	BEND6
													231214_at	None
													231336_at	CPNE4
													231424_at	SLC5A12
													231438_x_at	CDH8
													231446_at	LINC02366
													231636_s_at	None
													231669_at	None
													231680_at	None
													231738_at	PCDHB7
													231790_at	DMGDH
													231804_at	RXFP1
													232056_at	SCEL
													232059_at	DSCAML1
													232073_at	PPFIA2
													232144_at	None
													232157_at	SPRY3
													232200_at	HSPA9
													232277_at	SLC28A3
													232380_at	FGGY
													232451_at	None
													232457_at	None
													232541_at	None
													232547_at	SRCIN1
													232564_at	None
													232734_at	TTC23
													232832_at	None
													232851_at	None
													233070_at	ZNF197
													233118_at	None
													233136_at	PABPC5
													233255_s_at	BIVM
													233280_at	None
													233414_at	None
													233576_at	HMGCLL1
													233622_x_at	None
													233671_at	None
													233770_at	None
													233953_at	GUCA1C
													233996_x_at	EYS
													234096_at	None
													234117_at	NPSR1-AS1
													234154_at	None
													234205_at	None
													234209_at	None
													234296_s_at	TEX11
													234304_s_at	IPO11
													234363_at	OR6B1
													234368_at	MTND2P39
													234509_at	None
													234544_at	None
													234603_at	None
													234614_at	None
													234817_at	None
													234833_at	None
													234844_at	ZNF407
													234996_at	CALCRL
													235065_at	GAREM1
													235336_at	None
													235355_at	CSRNP3
													235599_at	LINC01139
													235700_at	CT45A5
													235753_at	HOXA7
													235801_at	TUSC3
													235977_at	LONRF2
													235978_at	FABP4
													235979_at	C7
													236037_at	ARFGEF3
													236148_at	LINC01852
													236203_at	HLA-DQA1
													236219_at	SLC35G1
													236277_at	None
													236302_at	PPM1E
													236502_at	RNU2-22P
													236538_at	GRIA2
													236573_at	MIR133A1HG
													236773_at	None
													236827_at	None
													236840_at	C12orf56
													236896_at	ZIC1
													236995_x_at	TFEC
													237086_at	FOXA1
													237094_at	TAFA5
													237191_x_at	None
													237233_at	None
													237253_at	IGSF11-AS1
													237391_at	LINC02619
													237408_at	DCUN1D1
													237449_at	SP8
													237474_at	Y_RNA
													237479_at	None
													237496_at	None
													237499_at	None
													237528_at	None
													237547_at	None
													237582_at	None
													237727_at	None
													237738_at	None
													237762_at	None
													237776_at	None
													237802_at	XKR4
													237920_at	None
													237998_at	None
													238229_at	TMEM67
													238237_at	None
													238272_at	None
													238282_at	None
													238305_at	None
													238370_x_at	None
													238394_at	None
													238521_at	FGF12
													238533_at	EPHA7
													238562_at	UTP23
													238576_at	MOCOS
													238584_at	IQCA1
													238605_at	NOL4
													238755_at	RASSF10
													238843_at	NPHP1
													238924_at	TIMM23B-AGAP6
													239183_at	ANGPTL1
													239298_at	BRIX1
													239343_at	TMEM263-DT
													239352_at	SLC6A15
													239372_at	None
													239398_at	KLHL31
													239520_at	None
													239672_at	None
													239776_at	TMEM232
													239887_at	ITPR2-AS1
													240000_at	None
													240120_at	None
													240122_at	None
													240132_at	None
													240143_at	None
													240299_at	None
													240317_at	PCDHB4
													240386_at	None
													240472_at	None
													240512_x_at	KCTD4
													240663_at	None
													240811_at	PKHD1
													240838_s_at	DRAIC
													240898_at	SPAG16
													240959_at	None
													240970_x_at	None
													241034_at	None
													241129_at	None
													241132_at	None
													241188_at	None
													241206_at	A2M-AS1
													241209_at	None
													241228_at	None
													241252_at	ESCO2
													241275_at	None
													241291_at	LINC01541
													241304_at	None
													241366_at	RBAK
													241369_at	ADAMTS9-AS1
													241461_at	None
													241470_x_at	RASSF9
													241485_at	MYT1L
													241506_at	None
													241544_at	FAM78B
													241564_at	GLOD5
													241647_x_at	None
													241649_at	None
													241672_at	SERTM1
													241674_s_at	None
													241698_at	RFTN2
													241700_at	ZFHX4
													241833_at	PEX5L
													241890_at	None
													241987_x_at	SNX31
													242067_at	None
													242098_at	ARFGEF3
													242107_x_at	TBX18
													242128_at	OTX2
													242142_at	None
													242244_at	None
													242286_at	GRIN2A
													242396_at	None
													242410_s_at	CACNA1E
													242522_at	TCF24
													242544_x_at	None
													242649_x_at	None
													242671_at	None
													242680_at	AVPR1A
													242721_at	None
													242769_at	None
													242802_x_at	None
													242910_x_at	None
													242930_at	None
													242936_at	None
													242964_at	ALK
													242976_at	None
													243015_at	CYP3A5
													243060_at	LINC01532
													243311_at	DEFB132
													243327_at	None
													243390_at	None
													243466_at	None
													243605_at	None
													243678_at	None
													243711_at	None
													243958_at	None
													243970_at	None
													244076_at	NEXMIF
													244094_at	None
													244096_at	None
													244111_at	KRT222
													244121_at	None
													244143_at	None
													244203_at	None
													244228_at	None
													244277_at	None
													244390_at	None
													244558_at	None
													244680_at	GLRB
													244820_at	None
													244854_at	None
													37892_at	COL11A1
													61732_r_at	IFT74

## Sheet: GSE18123
Conventional approach								Non-canonical approach
Welch's t-test results				Empirical Bayes results				CASh 0.01 results					CASh 0.05 results
all	up	down		all	up	down		all	Gene Name	up	down		all	Gene Name	up	down
1316_at				1567214_a_at	1567214_a_at			1552426_a_at	TM2D3	1552426_a_at	1552396_at		1552274_at	PXK	1552274_at	1552320_a_at
1552711_a_at				1554021_a_at	1554021_a_at			1552701_a_at	CARD16	1552701_a_at	1552867_at		1552541_at	TAGAP	1552541_at	1552399_a_at
1552867_at				212036_s_at	212036_s_at			1553575_at	MT-ND6	1553575_at	1553099_at		1552612_at	CDC42SE2	1552612_at	1552627_a_at
1553084_at				212163_at	212163_at			1553678_a_at	ITGB1	1553678_a_at	1553865_a_at		1552613_s_at	CDC42SE2	1552613_s_at	1552669_at
1553123_at				213682_at	213682_at			1553979_at	ZNF121	1553979_at	1553989_a_at		1552617_a_at	COP1	1552617_a_at	1552830_at
1553254_at				214578_s_at	214578_s_at			1554021_a_at	ZNF12	1554021_a_at	1554195_a_at		1552701_a_at	CARD16	1552701_a_at	1552867_at
1553425_at				219571_s_at	219571_s_at			1554078_s_at	DNAJA3	1554078_s_at	1554306_at		1553158_at	CEP19	1553158_at	1553087_at
1553603_s_at				223091_x_at	223091_x_at			1554390_s_at	ACTR2	1554390_s_at	1554404_a_at		1553678_a_at	ITGB1	1553678_a_at	1553099_at
1553647_at				225724_at	225724_at			1554868_s_at	PCNP	1554868_s_at	1554519_at		1553979_at	ZNF121	1553979_at	1553123_at
1553840_a_at				201368_at	201368_at			1555756_a_at	CLEC7A	1555756_a_at	1554609_at		1554021_a_at	ZNF12	1554021_a_at	1553265_at
1553957_at				201773_at	201773_at			1559078_at	BCL11A	1559078_at	1554618_at		1554365_a_at	PPP2R5C	1554365_a_at	1553389_at
1554021_a_at				1560738_at	1560738_at			1559881_s_at	ZNF12	1559881_s_at	1554842_at		1554390_s_at	ACTR2	1554390_s_at	1553390_at
1554295_x_at				204922_at	204922_at			1559946_s_at	RUVBL2	1559946_s_at	1554964_x_at		1554472_a_at	PHF20L1	1554472_a_at	1553410_a_at
1554519_at				205901_at	205901_at			1562836_at	None	1562836_at	1554971_at		1554868_s_at	PCNP	1554868_s_at	1553456_at
1554638_at				210243_s_at	210243_s_at			1564155_x_at	None	1564155_x_at	1554985_at		1555526_a_at	SEPTIN6	1555526_a_at	1553493_a_at
1554643_at				217873_at	217873_at			1567214_a_at	PNN	1567214_a_at	1555068_at		1555756_a_at	CLEC7A	1555756_a_at	1553603_s_at
1554751_at				229987_at	229987_at			1568763_s_at	PDCD6	1568763_s_at	1555157_at		1555764_s_at	TIMM10	1555764_s_at	1553645_at
1554822_at				200595_s_at	200595_s_at			1569594_a_at	NEMF	1569594_a_at	1555194_at		1556323_at	None	1556323_at	1553750_a_at
1554868_s_at				211784_s_at	211784_s_at			200050_at	ZNF146	200050_at	1555317_at		1556352_at	None	1556352_at	1553901_x_at
1554971_at				218614_at	218614_at			200679_x_at	HMGB1P5	200679_x_at	1555325_s_at		1556451_at	None	1556451_at	1554030_at
1555194_at				223354_x_at	223354_x_at			200942_s_at	HSBP1	200942_s_at	1555330_at		1556543_at	None	1556543_at	1554195_a_at
1555373_at				225845_at	225845_at			200970_s_at	SERP1	200970_s_at	1555944_at		1556601_a_at	None	1556601_a_at	1554271_a_at
1555411_a_at				225932_s_at	225932_s_at			201039_s_at	RAD23A	201039_s_at	1555996_s_at		1556818_at	None	1556818_at	1554295_x_at
1555446_s_at				240297_at	240297_at			201091_s_at	CBX3	201091_s_at	1556058_s_at		1556931_at	CDC42-IT1	1556931_at	1554474_a_at
1555568_at				223766_at	223766_at			201138_s_at	SSB	201138_s_at	1556064_at		1557116_at	APOL6	1557116_at	1554499_s_at
1555837_s_at				1554295_x_at	1554295_x_at			201139_s_at	SSB	201139_s_at	1556226_at		1557193_at	PTPN2	1557193_at	1554606_at
1555962_at				222391_at	222391_at			201175_at	TMX2	201175_at	1556266_a_at		1557270_at	None	1557270_at	1554618_at
1555996_s_at				207127_s_at	207127_s_at			201218_at	CTBP2	201218_at	1556269_at		1557718_at	PPP2R5C	1557718_at	1554694_at
1556004_at				1563469_at	1563469_at			201223_s_at	RAD23B	201223_s_at	1556318_s_at		1557813_at	None	1557813_at	1554840_at
1556035_s_at				201788_at	201788_at			201266_at	TXNRD1	201266_at	1556467_at		1557814_a_at	None	1557814_a_at	1554842_at
1556385_at				201991_s_at	201991_s_at			201280_s_at	DAB2	201280_s_at	1556763_at		1558972_s_at	THEMIS	1558972_s_at	1554964_x_at
1556425_a_at				203693_s_at	203693_s_at			201300_s_at	PRNP	201300_s_at	1557166_at		1559038_at	SEPTIN2	1559038_at	1554971_at
1556467_at				204243_at	204243_at			201304_at	NDUFA5	201304_at	1557502_at		1559078_at	BCL11A	1559078_at	1554986_a_at
1556891_at				204516_at	204516_at			201327_s_at	CCT6A	201327_s_at	1557562_at		1559097_at	LINC01550	1559097_at	1555032_at
1556933_at				212132_at	212132_at			201363_s_at	IVNS1ABP	201363_s_at	1557706_at		1559156_at	None	1559156_at	1555057_at
1556982_at				212415_at	212415_at			201369_s_at	ZFP36L2	201369_s_at	1557821_at		1559167_x_at	MPV17L	1559167_x_at	1555068_at
1557145_at				213272_s_at	213272_s_at			201376_s_at	HNRNPF	201376_s_at	1557889_at		1559881_s_at	ZNF12	1559881_s_at	1555110_a_at
1557436_at				218145_at	218145_at			201384_s_at	NBR1	201384_s_at	1558014_s_at		1559946_s_at	RUVBL2	1559946_s_at	1555157_at
1557512_at				223117_s_at	223117_s_at			201408_at	PPP1CB	201408_at	1558251_a_at		1560396_at	KLHL6	1560396_at	1555194_at
1557517_a_at				223619_x_at	223619_x_at			201483_s_at	SUPT4H1	201483_s_at	1558253_x_at		1560706_at	NEDD9	1560706_at	1555213_a_at
1557562_at				224644_at	224644_at			201518_at	CBX1	201518_at	1558745_at		1562836_at	None	1562836_at	1555317_at
1557585_at				225810_at	225810_at			201568_at	UQCRQ	201568_at	1558775_s_at		1563075_s_at	None	1563075_s_at	1555325_s_at
1557704_a_at				226062_x_at	226062_x_at			201569_s_at	SAMM50	201569_s_at	1558906_a_at		1563509_at	None	1563509_at	1555598_a_at
1557719_at				228397_at	228397_at			201595_s_at	ZC3H15	201595_s_at	1559006_at		1564154_at	None	1564154_at	1555737_a_at
1557770_at				230379_x_at	230379_x_at			201626_at	INSIG1	201626_at	1559214_at		1564155_x_at	None	1564155_x_at	1555894_s_at
1557835_at				231864_at	231864_at			201637_s_at	FXR1	201637_s_at	1559723_s_at		1565752_at	FGD2	1565752_at	1555938_x_at
1558002_at				240044_x_at	240044_x_at			201678_s_at	HMCES	201678_s_at	1559747_at		1565754_x_at	FGD2	1565754_x_at	1555944_at
1558028_x_at				242539_at	242539_at			201687_s_at	API5	201687_s_at	1560058_at		1565886_at	None	1565886_at	1555982_at
1558487_a_at				231848_x_at	231848_x_at			201699_at	PSMC6	201699_at	1560065_at		1567214_a_at	PNN	1567214_a_at	1556064_at
1558675_s_at				1560396_at	1560396_at			201713_s_at	RANBP2	201713_s_at	1560082_at		1568609_s_at	PARP8	1568609_s_at	1556176_at
1558775_s_at				218428_s_at	218428_s_at			201754_at	COX6C	201754_at	1560349_at		1568763_s_at	PDCD6	1568763_s_at	1556226_at
1558782_a_at				1558782_a_at	1558782_a_at			201757_at	NDUFS5	201757_at	1560800_at		1569594_a_at	NEMF	1569594_a_at	1556236_at
1558792_x_at				201862_s_at	201862_s_at			201879_at	ARIH1	201879_at	1560814_a_at		1570266_x_at	ERVH-1	1570266_x_at	1556271_at
1558807_at				223518_at	223518_at			201898_s_at	UBE2A	201898_s_at	1560827_at		200050_at	ZNF146	200050_at	1556318_s_at
1558819_at				224567_x_at	224567_x_at			201917_s_at	SLC25A36	201917_s_at	1561079_at		200056_s_at	C1D	200056_s_at	1556331_a_at
1559039_at				226150_at	226150_at			201930_at	MCM6	201930_at	1561263_at		200601_at	ACTN4	200601_at	1556381_at
1559052_s_at				233936_s_at	233936_s_at			201971_s_at	ATP6V1A	201971_s_at	1561276_at		200612_s_at	AP2B1	200612_s_at	1556467_at
1559167_x_at				226077_at	226077_at			202001_s_at	NDUFA6	202001_s_at	1561298_at		200679_x_at	HMGB1P5	200679_x_at	1556494_at
1559500_at				230466_s_at	230466_s_at			202041_s_at	FIBP	202041_s_at	1561409_at		200685_at	SRSF11	200685_at	1556498_at
1559533_at				203519_s_at	203519_s_at			202060_at	CTR9	202060_at	1561756_at		200708_at	GOT2	200708_at	1556694_a_at
1559697_a_at				223176_at	223176_at			202097_at	NUP153	202097_at	1561763_at		200712_s_at	MAPRE1	200712_s_at	1556753_s_at
1559747_at				243513_at	243513_at			202110_at	COX7B	202110_at	1561924_at		200739_s_at	SUMO3	200739_s_at	1556763_at
1559881_s_at				240062_at	240062_at			202138_x_at	AIMP2	202138_x_at	1562110_at		200747_s_at	NUMA1	200747_s_at	1556919_at
1559946_s_at				202006_at	202006_at			202146_at	IFRD1	202146_at	1562283_at		200762_at	DPYSL2	200762_at	1557103_a_at
1560042_at				226675_s_at	226675_s_at			202163_s_at	CNOT8	202163_s_at	1562307_at		200914_x_at	KTN1	200914_x_at	1557166_at
1560068_a_at				1570371_a_at	1570371_a_at			202171_at	VEZF1	202171_at	1562467_at		200927_s_at	RAB14	200927_s_at	1557190_at
1560277_a_at				202414_at	202414_at			202209_at	LSM3	202209_at	1562719_at		200941_at	HSBP1	200941_at	1557252_at
1560305_x_at				208617_s_at	208617_s_at			202233_s_at	UQCRH	202233_s_at	1563036_at		200942_s_at	HSBP1	200942_s_at	1557292_a_at
1560349_at				210588_x_at	210588_x_at			202279_at	ATP5MJ	202279_at	1563259_at		200970_s_at	SERP1	200970_s_at	1557343_at
1560396_at				211257_x_at	211257_x_at			202292_x_at	LYPLA2	202292_x_at	1563263_at		201005_at	CD9	201005_at	1557501_a_at
1560696_x_at				212402_at	212402_at			202298_at	NDUFA1	202298_at	1563407_x_at		201013_s_at	PAICS	201013_s_at	1557700_at
1560738_at				218501_at	218501_at			202325_s_at	ATP5PF	202325_s_at	1563553_at		201039_s_at	RAD23A	201039_s_at	1557704_a_at
1560739_a_at				224724_at	224724_at			202425_x_at	PPP3CA	202425_x_at	1563708_at		201059_at	CTTN	201059_at	1557770_at
1560762_at				236223_s_at	236223_s_at			202428_x_at	DBI	202428_x_at	1564378_a_at		201091_s_at	CBX3	201091_s_at	1557821_at
1560800_at				236224_at	236224_at			202460_s_at	LPIN2	202460_s_at	1564400_at		201108_s_at	THBS1	201108_s_at	1558011_at
1560814_a_at				243634_at	243634_at			202574_s_at	CSNK1G2	202574_s_at	1565776_at		201120_s_at	PGRMC1	201120_s_at	1558014_s_at
1560868_s_at				244678_at	244678_at			202657_s_at	SERTAD2	202657_s_at	1566093_at		201138_s_at	SSB	201138_s_at	1558048_x_at
1561076_at				1569688_at	1569688_at			202673_at	DPM1	202673_at	1566424_at		201139_s_at	SSB	201139_s_at	1558144_at
1561079_at				200097_s_at	200097_s_at			202704_at	TOB1	202704_at	1566569_at		201170_s_at	BHLHE40	201170_s_at	1558251_a_at
1561556_at				201443_s_at	201443_s_at			202719_s_at	TES	202719_s_at	1566698_at		201179_s_at	GNAI3	201179_s_at	1558305_at
1561639_at				212209_at	212209_at			202724_s_at	FOXO1	202724_s_at	1566835_at		201197_at	AMD1	201197_at	1558445_at
1561871_at				212301_at	212301_at			202770_s_at	CCNG2	202770_s_at	1566964_at		201222_s_at	RAD23B	201222_s_at	1558592_at
1561872_at				214526_x_at	214526_x_at			202776_at	DNTTIP2	202776_at	1566966_at		201237_at	CAPZA2	201237_at	1558710_at
1561924_at				214594_x_at	214594_x_at			202798_at	SEC24B	202798_at	1568658_at		201266_at	TXNRD1	201266_at	1558745_at
1562110_at				214985_at	214985_at			202824_s_at	ELOC	202824_s_at	1568801_at		201270_x_at	NUDCD3	201270_x_at	1558754_at
1562283_at				238106_at	238106_at			202888_s_at	ANPEP	202888_s_at	1568997_at		201279_s_at	DAB2	201279_s_at	1558775_s_at
1562307_at				243591_at	243591_at			202897_at	SIRPA	202897_at	1569194_at		201280_s_at	DAB2	201280_s_at	1558791_at
1562386_s_at				201713_s_at	201713_s_at			202918_s_at	MOB4	202918_s_at	1569311_at		201300_s_at	PRNP	201300_s_at	1558807_at
1562467_at				203799_at	203799_at			203076_s_at	SMAD2	203076_s_at	1569449_a_at		201304_at	NDUFA5	201304_at	1558882_at
1562590_at				206245_s_at	206245_s_at			203087_s_at	KIF2A	203087_s_at	1569482_at		201310_s_at	NREP	201310_s_at	1558949_at
1562712_at				204430_s_at	204430_s_at			203250_at	SCAF8	203250_at	1569503_at		201326_at	SUMF2	201326_at	1559022_at
1562836_at				215359_x_at	215359_x_at			203302_at	DCK	203302_at	1569688_at		201363_s_at	IVNS1ABP	201363_s_at	1559042_at
1563012_x_at				227205_at	227205_at			203310_at	STXBP3	203310_at	1570021_at		201369_s_at	ZFP36L2	201369_s_at	1559045_at
1563255_at				203228_at	203228_at			203316_s_at	SNRPE	203316_s_at	1570229_at		201376_s_at	HNRNPF	201376_s_at	1559214_at
1563263_at				218109_s_at	218109_s_at			203371_s_at	NDUFB3	203371_s_at	1570238_at		201389_at	ITGA5	201389_at	1559292_s_at
1563297_s_at				201384_s_at	201384_s_at			203474_at	IQGAP2	203474_at	1570251_at		201408_at	PPP1CB	201408_at	1559298_a_at
1563469_at				235250_at	235250_at			203497_at	MED1	203497_at	1570339_x_at		201478_s_at	DKC1	201478_s_at	1559343_at
1563473_at				1560068_a_at	1560068_a_at			203519_s_at	UPF2	203519_s_at	1570364_at		201483_s_at	SUPT4H1	201483_s_at	1559551_at
1563503_at				204639_at	204639_at			203534_at	LSM1	203534_at	1570441_at		201511_at	AAMP	201511_at	1559616_x_at
1563553_at				212594_at	212594_at			203667_at	TBCA	203667_at	1570644_at		201518_at	CBX1	201518_at	1559681_a_at
1563708_at				207655_s_at	207655_s_at			203675_at	NUCB2	203675_at	201016_at		201529_s_at	RPA1	201529_s_at	1559689_a_at
1563796_s_at				211986_at	211986_at			203693_s_at	E2F3	203693_s_at	202823_at		201532_at	PSMA3	201532_at	1559696_at
1563961_at				212783_at	212783_at			203741_s_at	ADCY7	203741_s_at	202932_at		201568_at	UQCRQ	201568_at	1559723_s_at
1564155_x_at				220044_x_at	220044_x_at			203781_at	MRPL33	203781_at	202933_s_at		201569_s_at	SAMM50	201569_s_at	1559747_at
1564301_a_at				234459_at	234459_at			203831_at	R3HDM2	203831_at	203423_at		201574_at	ETF1	201574_at	1559787_at
1564521_x_at				200662_s_at	200662_s_at			203944_x_at	BTN2A1	203944_x_at	203438_at		201595_s_at	ZC3H15	201595_s_at	1559895_x_at
1564656_at				213775_x_at	213775_x_at			204132_s_at	FOXO3	204132_s_at	203631_s_at		201635_s_at	FXR1	201635_s_at	1560042_at
1564805_a_at				243463_s_at	243463_s_at			204396_s_at	GRK5	204396_s_at	204348_s_at		201637_s_at	FXR1	201637_s_at	1560062_at
1564906_at				220743_at	220743_at			204484_at	PIK3C2B	204484_at	204476_s_at		201652_at	COPS5	201652_at	1560065_at
1565034_s_at				227621_at	227621_at			204619_s_at	VCAN	204619_s_at	204697_s_at		201668_x_at	MARCKS	201668_x_at	1560102_at
1566142_at				244011_at	244011_at			204639_at	ADA	204639_at	205069_s_at		201678_s_at	HMCES	201678_s_at	1560169_at
1566504_at				225898_at	225898_at			204837_at	MTMR9	204837_at	205281_s_at		201687_s_at	API5	201687_s_at	1560172_at
1566848_x_at				217941_s_at	217941_s_at			204838_s_at	MLH3	204838_s_at	205288_at		201699_at	PSMC6	201699_at	1560181_at
1566887_x_at				209623_at	209623_at			205118_at	FPR1	205118_at	205351_at		201713_s_at	RANBP2	201713_s_at	1560274_at
1567214_a_at				201362_at	201362_at			205133_s_at	HSPE1	205133_s_at	205361_s_at		201754_at	COX6C	201754_at	1560349_at
1567986_at				205594_at	205594_at			205178_s_at	RBBP6	205178_s_at	205485_at		201757_at	NDUFS5	201757_at	1560485_at
1568656_at				207730_x_at	207730_x_at			205484_at	SIT1	205484_at	205506_at		201772_at	AZIN1	201772_at	1560503_a_at
1568997_at				212517_at	212517_at			205594_at	ZNF652	205594_at	206777_s_at		201879_at	ARIH1	201879_at	1560536_at
1569077_x_at				222473_s_at	222473_s_at			205644_s_at	SNRPG	205644_s_at	206825_at		201898_s_at	UBE2A	201898_s_at	1560636_a_at
1569230_at				227295_at	227295_at			205668_at	LY75	205668_at	206921_at		201918_at	SLC25A36	201918_at	1560665_at
1569237_at				235009_at	235009_at			205671_s_at	HLA-DOB	205671_s_at	207063_at		201967_at	RBM6	201967_at	1560752_at
1569449_a_at				232297_at	232297_at			205681_at	BCL2A1	205681_at	207092_at		201971_s_at	ATP6V1A	201971_s_at	1560758_at
1569515_a_at				212124_at	212124_at			205690_s_at	BUD31	205690_s_at	207194_s_at		202001_s_at	NDUFA6	202001_s_at	1560776_at
1569552_at				201197_at	201197_at			205849_s_at	UQCRB	205849_s_at	207304_at		202041_s_at	FIBP	202041_s_at	1560800_at
1569568_at				209007_s_at	209007_s_at			206074_s_at	HMGA1	206074_s_at	207495_at		202060_at	CTR9	202060_at	1560881_a_at
1569615_at				218523_at	218523_at			206095_s_at	SRSF10	206095_s_at	207851_s_at		202097_at	NUP153	202097_at	1561079_at
1569688_at				227897_at	227897_at			206170_at	ADRB2	206170_at	207855_s_at		202110_at	COX7B	202110_at	1561139_at
1569832_at				211452_x_at	211452_x_at			206445_s_at	PRMT1	206445_s_at	208285_at		202126_at	PRPF4B	202126_at	1561146_at
1570251_at				212461_at	212461_at			206829_x_at	ZNF430	206829_x_at	208572_at		202138_x_at	AIMP2	202138_x_at	1561152_a_at
1570371_a_at				221472_at	221472_at			206875_s_at	SLK	206875_s_at	209334_s_at		202145_at	LY6E	202145_at	1561263_at
1570505_at				222990_at	222990_at			207335_x_at	ATP5ME	207335_x_at	209401_s_at		202146_at	IFRD1	202146_at	1561272_at
1570542_a_at				201493_s_at	201493_s_at			207655_s_at	BLNK	207655_s_at	209662_at		202163_s_at	CNOT8	202163_s_at	1561276_at
200015_s_at				36994_at	36994_at			207730_x_at	None	207730_x_at	209708_at		202168_at	TAF9	202168_at	1561352_at
200047_s_at				202228_s_at	202228_s_at			207812_s_at	GORASP2	207812_s_at	209735_at		202171_at	VEZF1	202171_at	1561409_at
200063_s_at				200864_s_at	200864_s_at			208003_s_at	NFAT5	208003_s_at	210148_at		202209_at	LSM3	202209_at	1561411_at
200097_s_at				226101_at	226101_at			208066_s_at	GTF2B	208066_s_at	210267_at		202224_at	CRK	202224_at	1561451_a_at
200595_s_at				202727_s_at	202727_s_at			208238_x_at	None	208238_x_at	210290_at		202225_at	CRK	202225_at	1561532_at
200605_s_at				215383_x_at	215383_x_at			208442_s_at	ATM	208442_s_at	210739_x_at		202226_s_at	CRK	202226_s_at	1561759_at
200633_at				220934_s_at	220934_s_at			208691_at	TFRC	208691_at	210813_s_at		202233_s_at	UQCRH	202233_s_at	1561909_at
200662_s_at				226844_at	226844_at			208728_s_at	CDC42	208728_s_at	210848_at		202268_s_at	NAE1	202268_s_at	1561918_at
200667_at				204859_s_at	204859_s_at			208808_s_at	HMGB2	208808_s_at	210867_at		202276_at	SEM1	202276_at	1561924_at
200728_at				212192_at	212192_at			208843_s_at	GORASP2	208843_s_at	210920_x_at		202279_at	ATP5MJ	202279_at	1561963_at
200729_s_at				218490_s_at	218490_s_at			208857_s_at	PCMT1	208857_s_at	211149_at		202292_x_at	LYPLA2	202292_x_at	1562044_at
200746_s_at				225361_x_at	225361_x_at			208863_s_at	SRSF1	208863_s_at	211407_at		202298_at	NDUFA1	202298_at	1562110_at
200747_s_at				243852_at	243852_at			208864_s_at	TXN	208864_s_at	211441_x_at		202318_s_at	SENP6	202318_s_at	1562161_at
200771_at				225229_at	225229_at			208924_at	RNF11	208924_at	211444_at		202325_s_at	ATP5PF	202325_s_at	1562283_at
200816_s_at				233252_s_at	233252_s_at			208935_s_at	LGALS8	208935_s_at	211525_s_at		202425_x_at	PPP3CA	202425_x_at	1562307_at
200844_s_at				243504_at	243504_at			208946_s_at	BECN1	208946_s_at	212182_at		202428_x_at	DBI	202428_x_at	1562330_s_at
200847_s_at				203040_s_at	203040_s_at			208972_s_at	ATP5MC1	208972_s_at	212979_s_at		202436_s_at	CYP1B1	202436_s_at	1562433_at
200859_x_at				225524_at	225524_at			208993_s_at	PPIG	208993_s_at	213905_x_at		202511_s_at	ATG5	202511_s_at	1562467_at
200864_s_at				204362_at	204362_at			209014_at	MAGED1	209014_at	214238_at		202527_s_at	SMAD4	202527_s_at	1562476_at
200915_x_at				217772_s_at	217772_s_at			209049_s_at	ZMYND8	209049_s_at	214318_s_at		202536_at	CHMP2B	202536_at	1562590_at
200921_s_at				243039_at	243039_at			209066_x_at	UQCRB	209066_x_at	214936_at		202542_s_at	AIMP1	202542_s_at	1562682_at
200977_s_at				208810_at	208810_at			209095_at	DLD	209095_at	215239_x_at		202545_at	PRKCD	202545_at	1562690_at
201013_s_at				225639_at	225639_at			209150_s_at	TM9SF1	209150_s_at	215384_s_at		202555_s_at	MYLK	202555_s_at	1562754_at
201054_at				241853_at	241853_at			209181_s_at	RABGGTB	209181_s_at	215386_at		202574_s_at	CSNK1G2	202574_s_at	1562772_a_at
201086_x_at				213256_at	213256_at			209217_s_at	WDR45	209217_s_at	215402_at		202592_at	BLOC1S1	202592_at	1562785_at
201121_s_at				201795_at	201795_at			209229_s_at	PPP6R1	209229_s_at	215474_at		202602_s_at	HTATSF1	202602_s_at	1563053_at
201135_at				224231_at	224231_at			209285_s_at	TASOR	209285_s_at	215484_at		202623_at	EAPP	202623_at	1563129_at
201151_s_at				230207_s_at	230207_s_at			209301_at	CA2	209301_at	215652_at		202636_at	RNF103	202636_at	1563182_at
201197_at				237199_at	237199_at			209330_s_at	HNRNPD	209330_s_at	215656_at		202643_s_at	TNFAIP3	202643_s_at	1563259_at
201362_at				205684_s_at	205684_s_at			209348_s_at	MAF	209348_s_at	215898_at		202658_at	PEX11B	202658_at	1563263_at
201363_s_at				1562307_at	1562307_at			209389_x_at	DBI	209389_x_at	215900_at		202673_at	DPM1	202673_at	1563319_at
201368_at				201993_x_at	201993_x_at			209492_x_at	ATP5ME	209492_x_at	216012_at		202690_s_at	SNRPD1	202690_s_at	1563460_at
201369_s_at				202163_s_at	202163_s_at			209623_at	MCCC2	209623_at	216050_at		202696_at	OXSR1	202696_at	1563708_at
201371_s_at				203545_at	203545_at			209814_at	ZNF330	209814_at	216400_at		202704_at	TOB1	202704_at	1563863_x_at
201384_s_at				205655_at	205655_at			210243_s_at	B4GALT3	210243_s_at	216402_at		202719_s_at	TES	202719_s_at	1563997_at
201443_s_at				207759_s_at	207759_s_at			210276_s_at	TRIOBP	210276_s_at	216423_at		202749_at	GET1	202749_at	1564010_at
201493_s_at				210448_s_at	210448_s_at			210312_s_at	IFT20	210312_s_at	216574_s_at		202770_s_at	CCNG2	202770_s_at	1564093_at
201534_s_at				212040_at	212040_at			210347_s_at	BCL11A	210347_s_at	216615_s_at		202776_at	DNTTIP2	202776_at	1564236_at
201636_at				214683_s_at	214683_s_at			210538_s_at	BIRC3	210538_s_at	216654_at		202822_at	LPP	202822_at	1564301_a_at
201713_s_at				214988_s_at	214988_s_at			210588_x_at	HNRNPH3	210588_x_at	216683_at		202824_s_at	ELOC	202824_s_at	1564369_at
201773_at				219715_s_at	219715_s_at			210776_x_at	TCF3	210776_x_at	216915_s_at		202850_at	ABCD3	202850_at	1564378_a_at
201788_at				222281_s_at	222281_s_at			210962_s_at	AKAP9	210962_s_at	217263_x_at		202888_s_at	ANPEP	202888_s_at	1564400_at
201795_at				223307_at	223307_at			210981_s_at	GRK6	210981_s_at	217416_x_at		202897_at	SIRPA	202897_at	1564511_a_at
201815_s_at				224558_s_at	224558_s_at			211070_x_at	DBI	211070_x_at	217606_at		202918_s_at	MOB4	202918_s_at	1564805_a_at
201862_s_at				227796_at	227796_at			211257_x_at	ZNF638	211257_x_at	217704_x_at		202931_x_at	BIN1	202931_x_at	1564906_at
201898_s_at				229043_at	229043_at			211734_s_at	FCER1A	211734_s_at	217921_at		202981_x_at	SIAH1	202981_x_at	1564972_x_at
201902_s_at				230533_at	230533_at			211747_s_at	LSM5	211747_s_at	218790_s_at		203053_at	BCAS2	203053_at	1565406_a_at
201936_s_at				232045_at	232045_at			211986_at	AHNAK	211986_at	219204_s_at		203087_s_at	KIF2A	203087_s_at	1565495_at
201944_at				236820_at	236820_at			211989_at	SMARCE1	211989_at	219313_at		203110_at	PTK2B	203110_at	1565546_at
201975_at				239867_at	239867_at			212036_s_at	PNN	212036_s_at	219346_at		203116_s_at	FECH	203116_s_at	1565576_at
201991_s_at				218224_at	218224_at			212040_at	TGOLN2	212040_at	219820_at		203138_at	HAT1	203138_at	1565602_at
201993_x_at				224671_at	224671_at			212124_at	ZMIZ1	212124_at	219834_at		203154_s_at	PAK4	203154_s_at	1565702_at
202006_at				226091_s_at	226091_s_at			212132_at	LSM14A	212132_at	219867_at		203254_s_at	TLN1	203254_s_at	1565756_a_at
202032_s_at				203796_s_at	203796_s_at			212155_at	RNF187	212155_at	220085_at		203259_s_at	HDDC2	203259_s_at	1565759_at
202043_s_at				225520_at	225520_at			212199_at	MRFAP1L1	212199_at	220183_s_at		203261_at	DCTN6	203261_at	1565776_at
202057_at				241933_at	241933_at			212209_at	MED13L	212209_at	220260_at		203289_s_at	NPRL3	203289_s_at	1565909_at
202060_at				1555837_s_at	1555837_s_at			212264_s_at	WAPL	212264_s_at	220442_at		203299_s_at	AP1S2	203299_s_at	1565998_at
202070_s_at				203257_s_at	203257_s_at			212267_at	WAPL	212267_at	220576_at		203303_at	DYNLT3	203303_at	1566039_a_at
202138_x_at				203645_s_at	203645_s_at			212289_at	ANKRD12	212289_at	220853_at		203306_s_at	SLC35A1	203306_s_at	1566046_at
202146_at				217679_x_at	217679_x_at			212382_at	TCF4	212382_at	220959_s_at		203310_at	STXBP3	203310_at	1566102_at
202160_at				223044_at	223044_at			212415_at	SEPTIN6	212415_at	221120_at		203316_s_at	SNRPE	203316_s_at	1566464_at
202163_s_at				232917_at	232917_at			212442_s_at	CERS6	212442_s_at	221527_s_at		203371_s_at	NDUFB3	203371_s_at	1566504_at
202228_s_at				200047_s_at	200047_s_at			212591_at	ARID4B	212591_at	221625_at		203427_at	ASF1A	203427_at	1566513_a_at
202266_at				1558807_at	1558807_at			212594_at	PDCD4	212594_at	222097_at		203474_at	IQGAP2	203474_at	1566569_at
202289_s_at				200063_s_at	200063_s_at			212603_at	MRPS31	212603_at	222124_at		203484_at	SEC61G	203484_at	1566607_at
202292_x_at				201944_at	201944_at			212721_at	SREK1	212721_at	222281_s_at		203497_at	MED1	203497_at	1566727_at
202318_s_at				208704_x_at	208704_x_at			212783_at	RBBP6	212783_at	223636_at		203519_s_at	UPF2	203519_s_at	1566889_at
202388_at				212781_at	212781_at			212918_at	RECQL	212918_at	223766_at		203534_at	LSM1	203534_at	1566924_at
202414_at				216915_s_at	216915_s_at			212956_at	TBC1D9	212956_at	223890_at		203554_x_at	PTTG1	203554_x_at	1567032_s_at
202418_at				226043_at	226043_at			213251_at	SMARCA5	213251_at	224105_x_at		203572_s_at	TAF6	203572_s_at	1567341_at
202460_s_at				226119_at	226119_at			213274_s_at	None	213274_s_at	224293_at		203645_s_at	CD163	203645_s_at	1567997_x_at
202562_s_at				210776_x_at	210776_x_at			213357_at	GTF2H5	213357_at	224365_s_at		203667_at	TBCA	203667_at	1568126_at
202602_s_at				241561_at	241561_at			213396_s_at	AKAP10	213396_s_at	225341_at		203675_at	NUCB2	203675_at	1568658_at
202612_s_at					244304_at			213475_s_at	ITGAL	213475_s_at	225688_s_at		203685_at	BCL2	203685_at	1568801_at
202625_at					1554971_at			213746_s_at	FLNA	213746_s_at	226304_at		203693_s_at	E2F3	203693_s_at	1568878_at
202670_at					224968_at			213846_at	COX7C	213846_at	226341_at		203758_at	CTSO	203758_at	1568941_a_at
202704_at					218995_s_at			213939_s_at	RUFY3	213939_s_at	226690_at		203778_at	MANBA	203778_at	1568981_at
202724_s_at					201636_at			214259_s_at	AKR7A2	214259_s_at	227256_at		203781_at	MRPL33	203781_at	1569126_at
202727_s_at					202043_s_at			214273_x_at	NPRL3	214273_x_at	227813_at		203791_at	DMXL1	203791_at	1569194_at
202770_s_at					202160_at			214433_s_at	SELENBP1	214433_s_at	227842_at		203831_at	R3HDM2	203831_at	1569311_at
202772_at					202724_s_at			214512_s_at	SUB1	214512_s_at	228017_s_at		203832_at	SNRPF	203832_at	1569408_at
202798_at					207474_at			214525_x_at	MLH3	214525_x_at	228323_at		203883_s_at	RAB11FIP2	203883_s_at	1569472_s_at
202820_at					211185_s_at			214683_s_at	CLK1	214683_s_at	228430_at		203885_at	RAB21	203885_at	1569482_at
202932_at					212454_x_at			214709_s_at	KTN1	214709_s_at	228559_at		203983_at	TSNAX	203983_at	1569503_at
202934_at					212721_at			214875_x_at	APLP2	214875_x_at	228577_x_at		204132_s_at	FOXO3	204132_s_at	1569551_at
202951_at					217654_at			215012_at	ZNF451	215012_at	228906_at		204141_at	TUBB2A	204141_at	1569552_at
202964_s_at					225107_at			215049_x_at	CD163	215049_x_at	228913_at		204185_x_at	PPID	204185_x_at	1569688_at
203040_s_at					226456_at			215359_x_at	ZNF44	215359_x_at	228933_at		204187_at	GMPR	204187_at	1569706_at
203055_s_at					233251_at			215691_x_at	IFT25	215691_x_at	228942_s_at		204312_x_at	CREB1	204312_x_at	1569738_at
203095_at					235432_at			215693_x_at	DDX27	215693_x_at	229004_at		204334_at	KLF7	204334_at	1569954_at
203147_s_at					236729_at			215716_s_at	ATP2B1	215716_s_at	229133_s_at		204396_s_at	GRK5	204396_s_at	1570021_at
203154_s_at					225964_at			215936_s_at	WASHC4	215936_s_at	229156_s_at		204409_s_at	EIF1AY	204409_s_at	1570229_at
203212_s_at					208946_s_at			216199_s_at	MAP3K4	216199_s_at	229503_at		204415_at	IFI6	204415_at	1570251_at
203228_at					209412_at			216348_at	RPS17P5	216348_at	229578_at		204461_x_at	RAD1	204461_x_at	1570339_x_at
203257_s_at					216187_x_at			216671_x_at	None	216671_x_at	229609_at		204619_s_at	VCAN	204619_s_at	1570364_at
203302_at					208137_x_at			216899_s_at	SKAP2	216899_s_at	229946_at		204639_at	ADA	204639_at	1570373_at
203412_at					1558675_s_at			216954_x_at	None	216954_x_at	229963_at		204780_s_at	FAS	204780_s_at	1570441_at
203497_at					213795_s_at			217179_x_at	None	217179_x_at	229987_at		204837_at	MTMR9	204837_at	1570542_a_at
203519_s_at					213811_x_at			217256_x_at	RPL36AP52	217256_x_at	230379_x_at		204838_s_at	MLH3	204838_s_at	201110_s_at
203545_at					221763_at			217729_s_at	TLE5	217729_s_at	230457_at		204859_s_at	APAF1	204859_s_at	201617_x_at
203573_s_at					1557436_at			217730_at	TMBIM1	217730_at	230505_at		204903_x_at	ATG4B	204903_x_at	202533_s_at
203598_s_at					202934_at			217750_s_at	UBE2Z	217750_s_at	230523_at		204950_at	CARD8	204950_at	202823_at
203603_s_at					204741_at			217772_s_at	MTCH2	217772_s_at	230524_at		204982_at	GIT2	204982_at	202932_at
203645_s_at					207957_s_at			217855_x_at	SDF4	217855_x_at	230893_at		205118_at	FPR1	205118_at	203348_s_at
203677_s_at					212289_at			217872_at	PIH1D1	217872_at	231269_at		205128_x_at	PTGS1	205128_x_at	203650_at
203693_s_at					214715_x_at			217887_s_at	EPS15	217887_s_at	231450_at		205133_s_at	HSPE1	205133_s_at	204032_at
203791_at					217970_s_at			217915_s_at	RSL24D1	217915_s_at	231492_at		205173_x_at	CD58	205173_x_at	204130_at
203796_s_at					218319_at			217943_s_at	MAP7D1	217943_s_at	231495_at		205176_s_at	ITGB3BP	205176_s_at	204584_at
203799_at					220046_s_at			217952_x_at	PHF3	217952_x_at	231813_s_at		205178_s_at	RBBP6	205178_s_at	204697_s_at
203915_at					222119_s_at			217971_at	LAMTOR3	217971_at	231934_at		205335_s_at	SRP19	205335_s_at	204736_s_at
203951_at					224715_at			217973_at	DCXR	217973_at	232049_at		205484_at	SIT1	205484_at	204749_at
204243_at					228693_at			217987_at	ASNSD1	217987_at	232198_at		205570_at	PIP4K2A	205570_at	204841_s_at
204361_s_at					229307_at			218007_s_at	RPS27L	218007_s_at	232245_at		205594_at	ZNF652	205594_at	204864_s_at
204362_at					229436_x_at			218030_at	GIT1	218030_at	232361_s_at		205644_s_at	SNRPG	205644_s_at	205063_at
204430_s_at					229885_at			218050_at	UFM1	218050_at	232365_at		205668_at	LY75	205668_at	205069_s_at
204461_x_at					230490_x_at			218057_x_at	EMC8	218057_x_at	232372_at		205681_at	BCL2A1	205681_at	205088_at
204500_s_at					238690_at			218131_s_at	GATAD2A	218131_s_at	232410_at		205690_s_at	BUD31	205690_s_at	205122_at
204516_at					56197_at			218178_s_at	CHMP1B	218178_s_at	232474_at		205692_s_at	CD38	205692_s_at	205288_at
204639_at					205484_at			218201_at	NDUFB2	218201_at	232504_at		205760_s_at	OGG1	205760_s_at	205355_at
204674_at					224788_at			218223_s_at	PLEKHO1	218223_s_at	232792_at		205849_s_at	UQCRB	205849_s_at	205361_s_at
204741_at					225564_at			218249_at	ZDHHC6	218249_at	232794_at		205900_at	KRT1	205900_at	205460_at
204788_s_at					202704_at			218283_at	SS18L2	218283_at	232861_at		205901_at	PNOC	205901_at	205485_at
204859_s_at					224961_at			218303_x_at	KRCC1	218303_x_at	232917_at		205963_s_at	DNAJA3	205963_s_at	205648_at
204922_at					206838_at			218304_s_at	OSBPL11	218304_s_at	232939_at		205986_at	AATK	205986_at	205655_at
204945_at					223236_at			218357_s_at	TIMM8B	218357_s_at	233011_at		206036_s_at	REL	206036_s_at	205822_s_at
204982_at					237502_at			218386_x_at	USP16	218386_x_at	233063_s_at		206074_s_at	HMGA1	206074_s_at	205955_at
205069_s_at					238942_at			218482_at	ENY2	218482_at	233088_at		206095_s_at	SRSF10	206095_s_at	206009_at
205134_s_at					223814_at			218671_s_at	ATP5IF1	218671_s_at	233099_at		206123_at	LLGL1	206123_at	206204_at
205281_s_at					221019_s_at			218711_s_at	CAVIN2	218711_s_at	233200_at		206170_at	ADRB2	206170_at	206225_at
205288_at					1559881_s_at			218846_at	MED23	218846_at	233253_at		206283_s_at	TAL1	206283_s_at	206336_at
205292_s_at					1562110_at			218852_at	PPP2R3C	218852_at	233261_at		206302_s_at	NUDT4	206302_s_at	206570_s_at
205436_s_at					219290_x_at			218871_x_at	CSGALNACT2	218871_x_at	233272_at		206445_s_at	PRMT1	206445_s_at	206663_at
205484_at					221564_at			219024_at	PLEKHA1	219024_at	233405_at		206493_at	ITGA2B	206493_at	206843_at
205506_at					225594_at			219242_at	CEP63	219242_at	233497_at		206584_at	LY96	206584_at	206988_at
205565_s_at					227565_at			219290_x_at	DAPP1	219290_x_at	233593_at		206655_s_at	SEPTIN5	206655_s_at	207037_at
205594_at					244248_at			219402_s_at	DERL1	219402_s_at	233835_at		206829_x_at	ZNF430	206829_x_at	207052_at
205642_at					212010_s_at			219497_s_at	BCL11A	219497_s_at	233900_at		206875_s_at	SLK	206875_s_at	207063_at
205655_at					233261_at			219498_s_at	BCL11A	219498_s_at	234059_at		207127_s_at	HNRNPH3	207127_s_at	207092_at
205684_s_at					1561872_at			219571_s_at	ZNF12	219571_s_at	234081_at		207332_s_at	TFRC	207332_s_at	207130_at
205707_at					240515_at			219598_s_at	RWDD1	219598_s_at	234150_at		207335_x_at	ATP5ME	207335_x_at	207160_at
205739_x_at					242359_at			219737_s_at	PCDH9	219737_s_at	234344_at		207513_s_at	ZNF189	207513_s_at	207226_at
205901_at					235032_at			220023_at	APOBR	220023_at	234393_at		207522_s_at	ATP2A3	207522_s_at	207234_at
205955_at					214095_at			220094_s_at	MCUR1	220094_s_at	234459_at		207655_s_at	BLNK	207655_s_at	207497_s_at
206059_at					214314_s_at			220577_at	GVINP1	220577_at	234534_at		207719_x_at	CEP170	207719_x_at	207701_at
206169_x_at					230172_at			220694_at	None	220694_at	234596_at		207730_x_at	None	207730_x_at	207746_at
206229_x_at					239453_at			221472_at	SERINC3	221472_at	234621_at		208003_s_at	NFAT5	208003_s_at	207759_s_at
206235_at					216321_s_at			221570_s_at	METTL5	221570_s_at	234664_at		208406_s_at	GRAP2	208406_s_at	207789_s_at
206245_s_at					228760_at			221711_s_at	BABAM1	221711_s_at	234697_x_at		208442_s_at	ATM	208442_s_at	207851_s_at
206413_s_at					1557835_at			221751_at	PANK3	221751_at	234756_at		208601_s_at	TUBB1	208601_s_at	208005_at
206542_s_at					201363_s_at			221763_at	JMJD1C	221763_at	234757_at		208648_at	VCP	208648_at	208054_at
206551_x_at					202318_s_at			221771_s_at	MPHOSPH8	221771_s_at	234829_at		208657_s_at	SEPTIN9	208657_s_at	208064_s_at
206663_at					33736_at			221853_s_at	NOMO3	221853_s_at	234938_at		208673_s_at	SRSF3	208673_s_at	208210_at
206829_x_at					209348_s_at			221983_at	RETREG2	221983_at	235008_at		208691_at	TFRC	208691_at	208318_s_at
206838_at					236488_s_at			221984_s_at	RETREG2	221984_s_at	235105_at		208731_at	RAB2A	208731_at	208572_at
206875_s_at					238320_at			221998_s_at	VRK3	221998_s_at	235160_at		208745_at	ATP5MG	208745_at	208596_s_at
206949_s_at					1559052_s_at			222035_s_at	PAPOLA	222035_s_at	235202_x_at		208808_s_at	HMGB2	208808_s_at	208762_at
206989_s_at					200921_s_at			222065_s_at	FLII	222065_s_at	235220_at		208810_at	DNAJB6	208810_at	209119_x_at
207127_s_at					206551_x_at			222103_at	ATF1	222103_at	235333_at		208815_x_at	HSPA4	208815_x_at	209401_s_at
207133_x_at					222231_s_at			222104_x_at	GTF2H3	222104_x_at	235572_at		208843_s_at	GORASP2	208843_s_at	209480_at
207287_at					224781_s_at			222203_s_at	RDH14	222203_s_at	235864_at		208846_s_at	VDAC3	208846_s_at	209595_at
207303_at					225180_at			222229_x_at	RPL26P36	222229_x_at	235885_at		208857_s_at	PCMT1	208857_s_at	209642_at
207304_at					204361_s_at			222231_s_at	LRRC59	222231_s_at	235916_at		208863_s_at	SRSF1	208863_s_at	209735_at
207436_x_at					212382_at			222235_s_at	CSGALNACT2	222235_s_at	235952_at		208864_s_at	TXN	208864_s_at	209982_s_at
207474_at					239205_s_at			222395_s_at	UBE2Z	222395_s_at	236003_x_at		208880_s_at	PRPF6	208880_s_at	210148_at
207655_s_at					228987_at			222415_at	KMT2C	222415_at	236005_at		208898_at	ATP6V1D	208898_at	210286_s_at
207730_x_at					236715_x_at			222436_s_at	CHMP3	222436_s_at	236100_at		208899_x_at	ATP6V1D	208899_x_at	210290_at
207735_at					1558002_at			222448_s_at	CMPK1	222448_s_at	236106_at		208935_s_at	LGALS8	208935_s_at	210493_s_at
207759_s_at					1562590_at			222465_at	RSL24D1	222465_at	236122_at		208946_s_at	BECN1	208946_s_at	210739_x_at
207957_s_at					200667_at			222473_s_at	ERBIN	222473_s_at	236128_at		208970_s_at	UROD	208970_s_at	210813_s_at
208137_x_at					201369_s_at			222479_s_at	DYNC1LI1	222479_s_at	236228_at		208972_s_at	ATP5MC1	208972_s_at	210815_s_at
208361_s_at					214141_x_at			222572_at	PDP1	222572_at	236414_at		208979_at	NCOA6	208979_at	210848_at
208451_s_at					214875_x_at			222673_x_at	PABIR2	222673_x_at	236442_at		208993_s_at	PPIG	208993_s_at	210866_s_at
208617_s_at					219559_at			222708_s_at	STX17	222708_s_at	236505_at		208994_s_at	PPIG	208994_s_at	210932_s_at
208671_at					35974_at			222717_at	CAVIN2	222717_at	236590_at		209056_s_at	CDC5L	209056_s_at	211044_at
208694_at					1552867_at			222737_s_at	BRD7	222737_s_at	236944_at		209066_x_at	UQCRB	209066_x_at	211079_s_at
208704_x_at					1553254_at			222745_s_at	KATNBL1	222745_s_at	236955_at		209073_s_at	NUMB	209073_s_at	211145_x_at
208752_x_at					1560762_at			222826_at	BLOC1S6	222826_at	236957_at		209095_at	DLD	209095_at	211462_s_at
208786_s_at					1560868_s_at			222859_s_at	DAPP1	222859_s_at	236963_at		209096_at	UBE2V2	209096_at	211499_s_at
208788_at					1569515_a_at			222997_s_at	MRPS21	222997_s_at	237106_at		209122_at	PLIN2	209122_at	211525_s_at
208808_s_at					203603_s_at			222998_at	MAF1	222998_at	237119_at		209150_s_at	TM9SF1	209150_s_at	211875_x_at
208810_at					205642_at			223035_s_at	FARSB	223035_s_at	237121_at		209181_s_at	RABGGTB	209181_s_at	212092_at
208817_at					212792_at			223067_at	CWC15	223067_at	237198_at		209217_s_at	WDR45	209217_s_at	212182_at
208824_x_at					213918_s_at			223132_s_at	TRIM8	223132_s_at	237226_at		209229_s_at	PPP6R1	209229_s_at	212477_at
208853_s_at					218247_s_at			223133_at	TMEM14B	223133_at	237376_at		209259_s_at	SMC3	209259_s_at	212874_at
208869_s_at					218972_at			223157_at	NOA1	223157_at	237559_at		209276_s_at	GLRX	209276_s_at	212979_s_at
208877_at					224755_at			223160_s_at	PPP4R3A	223160_s_at	237590_at		209285_s_at	TASOR	209285_s_at	213006_at
208946_s_at					226810_at			223187_s_at	ORMDL1	223187_s_at	237629_at		209301_at	CA2	209301_at	213029_at
208970_s_at					238066_at			223269_at	POLR3GL	223269_at	237632_at		209310_s_at	CASP4	209310_s_at	213599_at
208972_s_at					244539_at			223281_s_at	COX15	223281_s_at	237689_at		209330_s_at	HNRNPD	209330_s_at	214034_at
208981_at					1560739_a_at			223416_at	SF3B6	223416_at	237951_at		209339_at	SIAH2	209339_at	214130_s_at
208988_at					201086_x_at			223451_s_at	CKLF	223451_s_at	237994_at		209348_s_at	MAF	209348_s_at	214596_at
208993_s_at					214936_at			223455_at	TCHP	223455_at	238038_at		209389_x_at	DBI	209389_x_at	214618_at
209007_s_at					224192_at			223480_s_at	MRPL47	223480_s_at	238049_at		209391_at	DPM2	209391_at	214723_x_at
209033_s_at					225397_at			224068_x_at	RBM22	224068_x_at	238425_at		209455_at	FBXW11	209455_at	214778_at
209188_x_at					225892_at			224129_s_at	DPY30	224129_s_at	238660_at		209492_x_at	ATP5ME	209492_x_at	214823_at
209252_at					228341_at			224342_x_at	IGLV1-51	224342_x_at	238749_at		209507_at	RPA3	209507_at	214880_x_at
209301_at					242527_at			224377_s_at	RAB18	224377_s_at	238856_s_at		209553_at	VPS8	209553_at	214936_at
209348_s_at					243024_at			224406_s_at	FCRL5	224406_s_at	238954_at		209623_at	MCCC2	209623_at	214956_at
209381_x_at					209797_at			224480_s_at	GPAT3	224480_s_at	239032_at		209711_at	SLC35D1	209711_at	215239_x_at
209391_at					232788_at			224511_s_at	TXNDC17	224511_s_at	239259_at		209732_at	CLEC2B	209732_at	215251_at
209412_at					205281_s_at			224549_x_at	None	224549_x_at	239771_at		209773_s_at	RRM2	209773_s_at	215254_at
209497_s_at					242672_at			224570_s_at	IRF2BP2	224570_s_at	239796_x_at		209814_at	ZNF330	209814_at	215386_at
209518_at					213044_at			224576_at	ERGIC1	224576_at	239819_at		209831_x_at	DNASE2	209831_x_at	215402_at
209598_at					231637_at			224593_at	ZNF664	224593_at	239850_at		209861_s_at	METAP2	209861_s_at	215474_at
209616_s_at					205069_s_at			224619_at	GOLM2	224619_at	239864_at		209971_x_at	AIMP2	209971_x_at	215509_s_at
209623_at					201371_s_at			224644_at	FGD5-AS1	224644_at	239867_at		210042_s_at	CTSZ	210042_s_at	215570_s_at
209677_at					218348_s_at			224652_at	CCNY	224652_at	239879_at		210110_x_at	HNRNPH3	210110_x_at	215589_at
209708_at					222448_s_at			224662_at	KIF5B	224662_at	239900_x_at		210111_s_at	KLHDC10	210111_s_at	215652_at
209735_at					225992_at			224671_at	MRPL10	224671_at	239936_at		210113_s_at	NLRP1	210113_s_at	215656_at
209797_at					226338_at			224693_at	FAM210B	224693_at	240001_at		210146_x_at	LILRB2	210146_x_at	215739_s_at
209829_at					209252_at			224724_at	SULF2	224724_at	240062_at		210153_s_at	ME2	210153_s_at	215768_at
210042_s_at					219952_s_at			224740_at	SMIM15	224740_at	240065_at		210156_s_at	PCMT1	210156_s_at	215837_x_at
210110_x_at					236283_x_at			224747_at	UBE2Q2	224747_at	240297_at		210201_x_at	BIN1	210201_x_at	215864_at
210177_at					211323_s_at			224781_s_at	RBM17	224781_s_at	240327_at		210243_s_at	B4GALT3	210243_s_at	215898_at
210243_s_at					212282_at			224787_s_at	RAB18	224787_s_at	240399_at		210276_s_at	TRIOBP	210276_s_at	215900_at
210269_s_at					228223_at			224793_s_at	TGFBR1	224793_s_at	240503_at		210284_s_at	TAB2	210284_s_at	215922_at
210312_s_at					1569552_at			224862_at	GNAQ	224862_at	240515_at		210293_s_at	SEC23B	210293_s_at	215999_at
210424_s_at					219076_s_at			224884_at	AKAP13	224884_at	240601_at		210312_s_at	IFT20	210312_s_at	216012_at
210448_s_at					223190_s_at			224906_at	ANO6	224906_at	240626_at		210347_s_at	BCL11A	210347_s_at	216050_at
210543_s_at					200915_x_at			224957_at	C18orf32	224957_at	240704_at		210538_s_at	BIRC3	210538_s_at	216078_at
210588_x_at					243855_at			224961_at	SCYL2	224961_at	240733_at		210588_x_at	HNRNPH3	210588_x_at	216117_at
210776_x_at					201534_s_at			225049_at	BLOC1S2	225049_at	240793_at		210666_at	IDS	210666_at	216121_at
211112_at					215022_x_at			225050_at	ZNF512	225050_at	240867_at		210746_s_at	EPB42	210746_s_at	216123_x_at
211127_x_at					236442_at			225074_at	RAB2B	225074_at	240969_at		210776_x_at	TCF3	210776_x_at	216161_at
211185_s_at					212184_s_at			225081_s_at	CDCA7L	225081_s_at	241009_at		210962_s_at	AKAP9	210962_s_at	216200_at
211257_x_at					202292_x_at			225107_at	HNRNPA2B1	225107_at	241073_at		211070_x_at	DBI	211070_x_at	216416_at
211323_s_at					208786_s_at			225123_at	SESN3	225123_at	241123_at		211367_s_at	CASP1	211367_s_at	216423_at
211404_s_at					216050_at			225180_at	TTC14	225180_at	241140_at		211456_x_at	MT1H	211456_x_at	216493_s_at
211445_x_at					227539_at			225260_s_at	MRPL32	225260_s_at	241214_at		211543_s_at	GRK6	211543_s_at	216536_at
211452_x_at					243641_at			225326_at	RBM27	225326_at	241374_at		211645_x_at	IGKV1-17	211645_x_at	216549_s_at
211522_s_at					218446_s_at			225351_at	DENND10	225351_at	241716_at		211711_s_at	PTEN	211711_s_at	216624_s_at
211540_s_at					200728_at			225361_x_at	PABIR2	225361_x_at	241794_at		211734_s_at	FCER1A	211734_s_at	216649_at
211560_s_at					208808_s_at			225387_at	TSPAN5	225387_at	241826_x_at		211747_s_at	LSM5	211747_s_at	216683_at
211584_s_at					226407_at			225422_at	CDC26	225422_at	241887_at		211928_at	DYNC1H1	211928_at	216823_at
211734_s_at					239032_at			225515_s_at	RPL7L1	225515_s_at	241982_at		211968_s_at	HSP90AA1	211968_s_at	216884_at
211784_s_at					1557585_at			225517_at	ZNF770	225517_at	241988_x_at		211989_at	SMARCE1	211989_at	216915_s_at
211899_s_at					227414_at			225541_at	RPL22L1	225541_at	242218_at		212018_s_at	RSL1D1	212018_s_at	217030_at
211986_at					241226_at			225810_at	MTMR10	225810_at	242311_x_at		212040_at	TGOLN2	212040_at	217065_at
212010_s_at					1567986_at			225813_at	RC3H2	225813_at	242316_at		212118_at	TRIM27	212118_at	217155_at
212036_s_at					1556385_at			225892_at	IREB2	225892_at	242330_at		212132_at	LSM14A	212132_at	217196_s_at
212037_at					1557562_at			225898_at	WDR54	225898_at	242427_at		212150_at	EFR3A	212150_at	217263_x_at
212040_at					1560800_at			225925_s_at	USP48	225925_s_at	242485_at		212155_at	RNF187	212155_at	217416_x_at
212087_s_at					1561924_at			226006_at	PET100	226006_at	242511_at		212163_at	KIDINS220	212163_at	217442_at
212124_at					1570251_at			226062_x_at	None	226062_x_at	242527_at		212177_at	PNISR	212177_at	217467_at
212132_at					200729_s_at			226119_at	PCMTD1	226119_at	242563_at		212199_at	MRFAP1L1	212199_at	217498_at
212163_at					202060_at			226150_at	PLPP5	226150_at	242574_at		212245_at	MCFD2	212245_at	217581_at
212184_s_at					202770_s_at			226165_at	RBIS	226165_at	242732_at		212262_at	QKI	212262_at	217598_at
212192_at					202798_at			226277_at	CERT1	226277_at	242801_at		212264_s_at	WAPL	212264_s_at	217633_at
212209_at					203095_at			226354_at	LACTB	226354_at	242918_at		212267_at	WAPL	212267_at	217687_at
212281_s_at					203302_at			226505_x_at	USP32	226505_x_at	242993_at		212280_x_at	ATG4B	212280_x_at	217921_at
212282_at					203791_at			226675_s_at	MALAT1	226675_s_at	243069_at		212289_at	ANKRD12	212289_at	218129_s_at
212289_at					206235_at			226771_at	ATP8B2	226771_at	243268_at		212311_at	SEL1L3	212311_at	218355_at
212301_at					206949_s_at			226835_s_at	ZFAS1	226835_s_at	243284_at		212382_at	TCF4	212382_at	219204_s_at
212368_at					207287_at			226843_s_at	TENT4B	226843_s_at	243474_at		212402_at	ZC3H13	212402_at	219313_at
212373_at					208671_at			226845_s_at	COPS9	226845_s_at	243580_at		212415_at	SEPTIN6	212415_at	219429_at
212382_at					208981_at			226906_s_at	ARHGAP9	226906_s_at	243641_at		212443_at	NBEAL2	212443_at	219450_at
212402_at					211404_s_at			226917_s_at	ANAPC4	226917_s_at	243696_at		212462_at	KAT6B	212462_at	219461_at
212415_at					211584_s_at			226965_at	DENND6A	226965_at	243749_s_at		212470_at	SPAG9	212470_at	219476_at
212454_x_at					212368_at			227116_at	MON1B	227116_at	243769_at		212474_at	AVL9	212474_at	219588_s_at
212455_at					212560_at			227200_at	ETV3	227200_at	243802_at		212486_s_at	FYN	212486_s_at	219660_s_at
212461_at					214895_s_at			227277_at	MTDH	227277_at	243821_at		212508_at	MOAP1	212508_at	219768_at
212517_at					217803_at			227366_at	RILP	227366_at	243876_at		212531_at	LCN2	212531_at	219785_s_at
212560_at					221196_x_at			227466_at	FAM200B	227466_at	243878_at		212536_at	ATP11B	212536_at	219834_at
212584_at					227842_at			227627_at	SGK3	227627_at	243915_at		212584_at	AQR	212584_at	219867_at
212594_at					232363_at			227728_at	PPM1A	227728_at	243922_at		212591_at	ARID4B	212591_at	219886_at
212689_s_at					234287_at			228156_at	MFSD14CP	228156_at	244030_at		212594_at	PDCD4	212594_at	219969_at
212721_at					244619_at			228195_at	C2orf88	228195_at	244045_at		212603_at	MRPS31	212603_at	219976_at
212774_at					45572_s_at			228298_at	PCED1B	228298_at	244093_at		212604_at	MRPS31	212604_at	220049_s_at
212781_at					224764_at			228315_at	ZMAT3	228315_at	244105_at		212628_at	PKN2	212628_at	220064_at
212783_at					213251_at			228697_at	HINT3	228697_at	244189_at		212631_at	STX7	212631_at	220085_at
212792_at					221645_s_at			228822_s_at	USP16	228822_s_at	244270_at		212721_at	SREK1	212721_at	220148_at
212932_at					204674_at			228992_at	MED28	228992_at	244387_at		212750_at	PPP1R16B	212750_at	220182_at
212967_x_at					1557704_a_at			228993_s_at	BBIP1	228993_s_at	244389_at		212777_at	SOS1	212777_at	220183_s_at
213044_at					207304_at			229067_at	None	229067_at	244619_at		212783_at	RBBP6	212783_at	220250_at
213060_s_at					221092_at			229128_s_at	None	229128_s_at	244625_at		212908_at	DNAJC16	212908_at	220309_at
213098_at					225527_at			229467_at	PCBP2	229467_at	244671_at		212918_at	RECQL	212918_at	220409_at
213220_at					226093_at			229513_at	STRBP	229513_at	244700_at		212956_at	TBC1D9	212956_at	220410_s_at
213224_s_at					233497_at			229520_s_at	GPATCH2L	229520_s_at	244780_at		212982_at	ZDHHC17	212982_at	220463_at
213256_at					55705_at			229943_at	TRIM13	229943_at	244810_at		212984_at	ATF2	212984_at	220472_at
213259_s_at					205739_x_at			230206_at	None	230206_at	57703_at		212993_at	NACC2	212993_at	220506_at
213272_s_at					214752_x_at			230229_at	None	230229_at			213000_at	MORC3	213000_at	220576_at
213274_s_at					223119_s_at			230263_s_at	DOCK5	230263_s_at			213027_at	RO60	213027_at	220586_at
213363_at					1555962_at			230383_x_at	SLFN5	230383_x_at			213089_at	None	213089_at	220638_s_at
213682_at					1563263_at			230413_s_at	ZRSR2	230413_s_at			213251_at	SMARCA5	213251_at	220664_at
213692_s_at					244464_at			230599_at	None	230599_at			213274_s_at	None	213274_s_at	220735_s_at
213775_x_at					1558819_at			230848_s_at	None	230848_s_at			213357_at	GTF2H5	213357_at	220797_at
213795_s_at					200977_s_at			230983_at	NIBAN3	230983_at			213375_s_at	N4BP2L1	213375_s_at	220853_at
213811_x_at					243577_at			231124_x_at	LY9	231124_x_at			213396_s_at	AKAP10	213396_s_at	220900_at
213864_s_at					203598_s_at			231718_at	SLU7	231718_at			213444_at	ZNF862	213444_at	220959_s_at
213893_x_at					222338_x_at			231848_x_at	ZNF207	231848_x_at			213473_at	BRAP	213473_at	220983_s_at
213918_s_at					203147_s_at			231864_at	ZNF33A	231864_at			213475_s_at	ITGAL	213475_s_at	221019_s_at
213972_at					205436_s_at			232001_at	PRKCQ-AS1	232001_at			213608_s_at	SRRD	213608_s_at	221092_at
214095_at					223809_at			232253_at	IRF1-AS1	232253_at			213734_at	RFC5	213734_at	221172_at
214129_at					203497_at			232286_at	None	232286_at			213746_s_at	FLNA	213746_s_at	221278_at
214141_x_at					213168_at			232500_at	RALGAPA2	232500_at			213794_s_at	NGDN	213794_s_at	221341_s_at
214238_at					225268_at			232665_x_at	None	232665_x_at			213831_at	HLA-DQA1	213831_at	221354_s_at
214314_s_at					229946_at			232685_at	None	232685_at			213846_at	COX7C	213846_at	221372_s_at
214499_s_at					208993_s_at			232843_s_at	DOCK8	232843_s_at			213879_at	None	213879_at	221392_at
214526_x_at					1555373_at			232889_at	None	232889_at			213918_s_at	NIPBL	213918_s_at	221395_at
214578_s_at					1564805_a_at			233056_x_at	None	233056_x_at			213939_s_at	RUFY3	213939_s_at	221397_at
214594_x_at					1564906_at			233380_s_at	RUFY1	233380_s_at			213982_s_at	RABGAP1L	213982_s_at	221606_s_at
214683_s_at					202602_s_at			233936_s_at	GGNBP2	233936_s_at			214041_x_at	None	214041_x_at	221615_at
214715_x_at					205506_at			234764_x_at	IGLV1-47	234764_x_at			214153_at	None	214153_at	221625_at
214752_x_at					207436_x_at			234950_s_at	COP1	234950_s_at			214273_x_at	NPRL3	214273_x_at	221683_s_at
214756_x_at					211540_s_at			235009_at	BOD1L1	235009_at			214370_at	None	214370_at	221881_s_at
214806_at					211899_s_at			235041_at	GOSR2	235041_at			214433_s_at	SELENBP1	214433_s_at	222053_at
214875_x_at					212689_s_at			235199_at	RNF125	235199_at			214439_x_at	BIN1	214439_x_at	222081_at
214882_s_at					213864_s_at			235222_x_at	XIAP	235222_x_at			214473_x_at	PMS2P3	214473_x_at	222117_s_at
214895_s_at					217714_x_at			235444_at	FOXP1	235444_at			214499_s_at	BCLAF1	214499_s_at	222124_at
214902_x_at					222113_s_at			235766_x_at	RAB27A	235766_x_at			214512_s_at	SUB1	214512_s_at	222141_at
214936_at					222673_x_at			236223_s_at	None	236223_s_at			214525_x_at	MLH3	214525_x_at	222171_s_at
214938_x_at					225243_s_at			236224_at	None	236224_at			214594_x_at	ATP8B1	214594_x_at	222180_at
214985_at					225244_at			236301_at	IKZF3	236301_at			214683_s_at	CLK1	214683_s_at	222268_x_at
214988_s_at					225874_at			236715_x_at	UACA	236715_x_at			214709_s_at	KTN1	214709_s_at	222281_s_at
215006_at					226218_at			238563_at	None	238563_at			214768_x_at	IGKV2D-28	214768_x_at	222320_at
215022_x_at					226400_at			239171_at	None	239171_at			214805_at	EIF4A1	214805_at	222484_s_at
215029_at					226505_x_at			239238_at	None	239238_at			214875_x_at	APLP2	214875_x_at	222487_s_at
215063_x_at					232843_s_at			239448_at	None	239448_at			214948_s_at	POMK	214948_s_at	222765_x_at
215073_s_at					233555_s_at			239798_at	PDK1	239798_at			215012_at	ZNF451	215012_at	222946_s_at
215206_at					235766_x_at			239979_at	None	239979_at			215171_s_at	TIMM17A	215171_s_at	223036_at
215359_x_at					235993_at			240044_x_at	None	240044_x_at			215176_x_at	IGKV1-39	215176_x_at	223317_at
215373_x_at					236414_at			241460_at	None	241460_at			215214_at	IGLV3-25	215214_at	223400_s_at
215375_x_at					240327_at			242735_x_at	ELF2	242735_x_at			215221_at	None	215221_at	223481_s_at
215383_x_at					243213_at			242878_at	None	242878_at			215235_at	SPTAN1	215235_at	223505_s_at
215384_s_at					224649_x_at			243463_s_at	RIT1	243463_s_at			215359_x_at	ZNF44	215359_x_at	223574_x_at
215404_x_at					228993_s_at			243992_at	None	243992_at			215373_x_at	None	215373_x_at	223636_at
215656_at					237380_at			244354_at	STRN	244354_at			215424_s_at	SNW1	215424_s_at	223643_at
215716_s_at					242029_at			244696_at	None	244696_at			215434_x_at	NBPF20	215434_x_at	223766_at
215874_at					209616_s_at			33778_at	TBC1D22A	33778_at			215528_at	None	215528_at	223771_at
216012_at					222444_at			38703_at	DNPEP	38703_at			215592_at	None	215592_at	223822_at
216050_at					1569237_at			45828_at	DMAC2	45828_at			215605_at	None	215605_at	223976_at
216187_x_at					209033_s_at			47608_at	TJAP1	47608_at			215691_x_at	IFT25	215691_x_at	224010_at
216317_x_at					1563473_at			49878_at	PEX16	49878_at			215716_s_at	ATP2B1	215716_s_at	224073_at
216321_s_at					213098_at			52169_at	None	52169_at			215813_s_at	PTGS1	215813_s_at	224098_at
216400_at					213220_at			56256_at	SIDT2	56256_at			215925_s_at	CD72	215925_s_at	224105_x_at
216435_at					217935_s_at			1552396_at	EPPIN				215967_s_at	LY9	215967_s_at	224191_x_at
216671_x_at					220760_x_at			1552867_at	None				216207_x_at	IGKV1-13	216207_x_at	224192_at
216724_at					221951_at			1553099_at	TIGD1				216348_at	RPS17P5	216348_at	224229_s_at
216843_x_at					225805_at			1553865_a_at	GPR26				216401_x_at	IGKV1-37	216401_x_at	224231_at
216899_s_at					242732_at			1553989_a_at	ATP6V1C2				216505_x_at	RPS10P5	216505_x_at	224293_at
216915_s_at					1557719_at			1554195_a_at	C5orf46				216508_x_at	HMGB1P4	216508_x_at	224310_s_at
216983_s_at					1568656_at			1554306_at	ITPKB				216559_x_at	HNRNPA1P3	216559_x_at	224771_at
217137_x_at					202138_x_at			1554404_a_at	None				216671_x_at	None	216671_x_at	225385_s_at
217216_x_at					217870_s_at			1554519_at	CD80				216858_x_at	None	216858_x_at	225580_at
217485_x_at					202057_at			1554609_at	LIPT2-AS1				216899_s_at	SKAP2	216899_s_at	225627_s_at
217519_at					236228_at			1554618_at	AGFG2				216954_x_at	None	216954_x_at	225759_x_at
217534_at					212373_at			1554842_at	SLC12A1				216956_s_at	ITGA2B	216956_s_at	225916_at
217626_at					217534_at			1554964_x_at	None				217179_x_at	None	217179_x_at	226069_at
217653_x_at					234707_x_at			1554971_at	None				217249_x_at	COX7A2P2	217249_x_at	226189_at
217654_at					226438_at			1554985_at	ZNF396				217256_x_at	RPL36AP52	217256_x_at	226304_at
217679_x_at					235788_at			1555068_at	WNK1				217266_at	RPL15P22	217266_at	226341_at
217714_x_at					1556467_at			1555157_at	None				217707_x_at	None	217707_x_at	226526_s_at
217742_s_at					200015_s_at			1555194_at	None				217743_s_at	TMEM30A	217743_s_at	226533_at
217743_s_at					202820_at			1555317_at	POLK				217750_s_at	UBE2Z	217750_s_at	226608_at
217772_s_at					208817_at			1555325_s_at	ZNF26				217772_s_at	MTCH2	217772_s_at	226690_at
217803_at					209188_x_at			1555330_at	GCLC				217796_s_at	NPLOC4	217796_s_at	226695_at
217870_s_at					212037_at			1555944_at	None				217825_s_at	UBE2J1	217825_s_at	226772_s_at
217873_at					218520_at			1555996_s_at	EIF4A2				217863_at	PIAS1	217863_at	226777_at
217935_s_at					222291_at			1556058_s_at	SPEN				217872_at	PIH1D1	217872_at	226931_at
217941_s_at					224647_at			1556064_at	PPARA				217915_s_at	RSL24D1	217915_s_at	227050_at
217970_s_at					227002_at			1556226_at	None				217923_at	PEF1	217923_at	227341_at
218030_at					227304_at			1556266_a_at	C20orf202				217943_s_at	MAP7D1	217943_s_at	227349_at
218032_at					228029_at			1556269_at	MYT1				217945_at	BTBD1	217945_at	227400_at
218038_at					235008_at			1556318_s_at	CAND1				217952_x_at	PHF3	217952_x_at	227842_at
218069_at					38703_at			1556467_at	None				217956_s_at	ENOPH1	217956_s_at	227950_at
218109_s_at					1555411_a_at			1556763_at	None				217973_at	DCXR	217973_at	228025_s_at
218145_at					206829_x_at			1557166_at	None				217987_at	ASNSD1	217987_at	228062_at
218155_x_at					1555996_s_at			1557502_at	STAG1				218003_s_at	FKBP3	218003_s_at	228069_at
218224_at					200633_at			1557562_at	GRIPAP1				218004_at	BSDC1	218004_at	228103_s_at
218247_s_at					203055_s_at			1557706_at	None				218007_s_at	RPS27L	218007_s_at	228137_s_at
218319_at					210110_x_at			1557821_at	LINC00639				218022_at	VRK3	218022_at	228323_at
218346_s_at					212932_at			1557889_at	None				218030_at	GIT1	218030_at	228338_at
218348_s_at					215404_x_at			1558014_s_at	FAR1				218050_at	UFM1	218050_at	228430_at
218428_s_at					215874_at			1558251_a_at	ZNF587				218069_at	DCTPP1	218069_at	228530_at
218431_at					217743_s_at			1558253_x_at	ZNF587				218090_s_at	WDR11	218090_s_at	228533_at
218446_s_at					217745_s_at			1558745_at	SNX29				218196_at	OSTM1	218196_at	228565_at
218490_s_at					218871_x_at			1558775_s_at	NSMAF				218201_at	NDUFB2	218201_at	228577_x_at
218500_at					226641_at			1558906_a_at	OSER1-DT				218230_at	ARFIP1	218230_at	228825_at
218501_at					231863_at			1559006_at	NUP155				218244_at	NOL8	218244_at	228871_at
218523_at					238574_at			1559214_at	FBXO22				218283_at	SS18L2	218283_at	228906_at
218610_s_at					202146_at			1559723_s_at	None				218303_x_at	KRCC1	218303_x_at	228942_s_at
218614_at					215206_at			1559747_at	None				218304_s_at	OSBPL11	218304_s_at	229075_at
218649_x_at					222151_s_at			1560058_at	None				218334_at	THOC7	218334_at	229170_s_at
218972_at					214499_s_at			1560065_at	PAIP2				218348_s_at	ZC3H7A	218348_s_at	229213_at
218995_s_at					1560305_x_at			1560082_at	None				218351_at	COMMD8	218351_at	229427_at
219076_s_at					1569077_x_at			1560349_at	None				218357_s_at	TIMM8B	218357_s_at	229437_at
219124_at					202266_at			1560800_at	None				218386_x_at	USP16	218386_x_at	229471_s_at
219191_s_at					225747_at			1560814_a_at	CCDC32				218398_at	MRPS30	218398_at	229503_at
219204_s_at					218346_s_at			1560827_at	MINDY2-DT				218403_at	TRIAP1	218403_at	229603_at
219205_at					211445_x_at			1561079_at	None				218447_at	CMC2	218447_at	229609_at
219290_x_at					215384_s_at			1561263_at	None				218482_at	ENY2	218482_at	229825_at
219433_at					219834_at			1561276_at	None				218517_at	JADE1	218517_at	229852_at
219559_at					214806_at			1561298_at	LINC01069				218518_at	FAM13B	218518_at	229915_at
219571_s_at					226771_at			1561409_at	None				218520_at	TBK1	218520_at	229922_at
219582_at					233476_at			1561756_at	None				218566_s_at	CHORDC1	218566_s_at	229946_at
219715_s_at					243089_at			1561763_at	None				218644_at	PLEK2	218644_at	230312_at
219814_at					1556982_at			1561924_at	None				218654_s_at	MRPS33	218654_s_at	230316_at
219822_at					1569449_a_at			1562110_at	IWS1				218669_at	RAP2C	218669_at	230505_at
219834_at					200844_s_at			1562283_at	None				218711_s_at	CAVIN2	218711_s_at	230523_at
219952_s_at					202418_at			1562307_at	None				218846_at	MED23	218846_at	230527_at
220044_x_at					203474_at			1562467_at	None				218852_at	PPP2R3C	218852_at	230552_at
220046_s_at					203885_at			1562719_at	LINC01676				218872_at	TESC	218872_at	230664_at
220047_at					205134_s_at			1563036_at	None				218902_at	NOTCH1	218902_at	230666_at
220071_x_at					209337_at			1563259_at	None				218923_at	CTBS	218923_at	230671_at
220201_at					209391_at			1563263_at	None				218972_at	TTC17	218972_at	230771_at
220242_x_at					211734_s_at			1563407_x_at	None				219024_at	PLEKHA1	219024_at	230834_at
220243_at					216012_at			1563553_at	None				219041_s_at	REPIN1	219041_s_at	231082_at
220411_x_at					217485_x_at			1563708_at	SFXN5				219049_at	CSGALNACT1	219049_at	231206_at
220464_at					218649_x_at			1564378_a_at	None				219112_at	RAPGEF6	219112_at	231218_at
220665_at					225061_at			1564400_at	SMIM21				219119_at	LSM8	219119_at	231249_at
220689_at					225841_at			1565776_at	None				219220_x_at	MRPS22	219220_x_at	231254_at
220720_x_at					236005_at			1566093_at	None				219242_at	CEP63	219242_at	231329_at
220743_at					238954_at			1566424_at	None				219279_at	DOCK10	219279_at	231441_at
220760_x_at					239832_at			1566569_at	None				219290_x_at	DAPP1	219290_x_at	231450_at
220856_x_at					50277_at			1566698_at	None				219351_at	TRAPPC2	219351_at	231451_s_at
220934_s_at					51176_at			1566835_at	None				219356_s_at	CHMP5	219356_s_at	231460_at
221019_s_at					219822_at			1566964_at	None				219426_at	2003-08-01	219426_at	231495_at
221089_at					216671_x_at			1566966_at	None				219497_s_at	BCL11A	219497_s_at	231547_at
221092_at					217137_x_at			1568658_at	C2orf74				219498_s_at	BCL11A	219498_s_at	231686_at
221154_at					1559500_at			1568801_at	None				219540_at	ZNF267	219540_at	231719_at
221196_x_at					244733_at			1568997_at	None				219571_s_at	ZNF12	219571_s_at	231813_s_at
221392_at					1564301_a_at			1569194_at	ZNF789				219598_s_at	RWDD1	219598_s_at	231869_at
221430_s_at					215006_at			1569311_at	JPX				219628_at	ZMAT3	219628_at	231934_at
221472_at					238863_x_at			1569449_a_at	None				219734_at	SIDT1	219734_at	232030_at
221508_at					1556425_a_at			1569482_at	None				219737_s_at	PCDH9	219737_s_at	232049_at
221564_at					1557145_at			1569503_at	HEATR5B				219947_at	CLEC4A	219947_at	232127_at
221598_s_at					1561639_at			1569688_at	FMO5				219957_at	LRRFIP1	219957_at	232212_at
221603_at					200608_s_at			1570021_at	None				219994_at	APBB1IP	219994_at	232288_at
221645_s_at					200847_s_at			1570229_at	None				220023_at	APOBR	220023_at	232361_s_at
221702_s_at					201071_x_at			1570238_at	ZNF527				220038_at	SGK3	220038_at	232365_at
221763_at					201898_s_at			1570251_at	HECTD1				220306_at	TENT5C	220306_at	232397_at
221934_s_at					205288_at			1570339_x_at	D2HGDH				220330_s_at	SAMSN1	220330_s_at	232410_at
221951_at					205292_s_at			1570364_at	ZNF709				220338_at	RALGPS2	220338_at	232414_at
221998_s_at					205668_at			1570441_at	NAPB				220494_s_at	None	220494_s_at	232418_at
222113_s_at					212967_x_at			1570644_at	HOMER1				220577_at	GVINP1	220577_at	232474_at
222119_s_at					214709_s_at			201016_at	EIF1AX				220646_s_at	KLRF1	220646_s_at	232533_at
222124_at					232731_x_at			202823_at	ELOC				220694_at	None	220694_at	232562_at
222151_s_at					235327_x_at			202932_at	YES1				220807_at	HBQ1	220807_at	232630_at
222231_s_at					238012_at			202933_s_at	YES1				220918_at	None	220918_at	232639_at
222281_s_at					242427_at			203423_at	RBP1				221190_s_at	RMC1	221190_s_at	232746_at
222291_at					53071_s_at			203438_at	STC2				221484_at	B4GALT5	221484_at	232789_at
222338_x_at					201139_s_at			203631_s_at	GPRC5B				221510_s_at	GLS	221510_s_at	232791_at
222391_at					223187_s_at			204348_s_at	AK4				221522_at	ANKRD27	221522_at	232792_at
222408_s_at					228106_at			204476_s_at	PC				221568_s_at	LIN7C	221568_s_at	232794_at
222448_s_at					241849_at			204697_s_at	CHGA				221570_s_at	METTL5	221570_s_at	232844_at
222473_s_at					244453_at			205069_s_at	ARHGAP26				221593_s_at	RPL31	221593_s_at	232861_at
222484_s_at					1564656_at			205281_s_at	PIGA				221622_s_at	TMEM126B	221622_s_at	232939_at
222575_at					203983_at			205288_at	CDC14A				221751_at	PANK3	221751_at	232953_at
222990_at					206542_s_at			205351_at	GGCX				221763_at	JMJD1C	221763_at	233063_s_at
223035_s_at					223947_s_at			205361_s_at	PFDN4				221773_at	ELK3	221773_at	233099_at
223037_at					227187_at			205485_at	RYR1				221812_at	FBXO42	221812_at	233241_at
223044_at					234596_at			205506_at	VIL1				221847_at	SMIM10L1	221847_at	233253_at
223062_s_at					234621_at			206777_s_at	CRYBB2P1				221853_s_at	NOMO3	221853_s_at	233261_at
223091_x_at					235808_at			206825_at	OXTR				221934_s_at	DALRD3	221934_s_at	233298_at
223113_at					218069_at			206921_at	GLE1				221969_at	PAX5	221969_at	233405_at
223117_s_at					223724_s_at			207063_at	TTTY14				221998_s_at	VRK3	221998_s_at	233445_at
223119_s_at					233775_x_at			207092_at	LEP				222035_s_at	PAPOLA	222035_s_at	233469_at
223176_at					1558792_x_at			207194_s_at	ICAM4				222103_at	ATF1	222103_at	233497_at
223190_s_at					200859_x_at			207304_at	ZNF45				222104_x_at	GTF2H3	222104_x_at	233501_at
223236_at					216317_x_at			207495_at	RAB28				222127_s_at	EXOC1	222127_s_at	233518_at
223307_at					209181_s_at			207851_s_at	INSR				222150_s_at	GSAP	222150_s_at	233598_at
223354_x_at					1564155_x_at			207855_s_at	CLCC1				222203_s_at	RDH14	222203_s_at	233605_x_at
223518_at					204236_at			208285_at	OR7A5				222207_x_at	None	222207_x_at	233724_at
223619_x_at					209735_at			208572_at	H3-4				222229_x_at	RPL26P36	222229_x_at	233900_at
223635_s_at					212585_at			209334_s_at	PSMD9				222231_s_at	LRRC59	222231_s_at	233915_at
223766_at					228119_at			209401_s_at	SLC12A4				222235_s_at	CSGALNACT2	222235_s_at	233977_at
223809_at					236376_at			209662_at	CETN3				222282_at	None	222282_at	234034_at
223814_at					201121_s_at			209708_at	MOXD1				222338_x_at	APTX	222338_x_at	234059_at
223947_s_at					231495_at			209735_at	ABCG2				222368_at	None	222368_at	234081_at
224132_at					200912_s_at			210148_at	HIPK3				222380_s_at	None	222380_s_at	234099_at
224150_s_at					201013_s_at			210267_at	NIPAL3				222391_at	TMEM30A	222391_at	234118_at
224192_at					224994_at			210290_at	ZNF174				222395_s_at	UBE2Z	222395_s_at	234150_at
224202_at					226317_at			210739_x_at	SLC4A4				222409_at	CORO1C	222409_at	234346_x_at
224231_at					208451_s_at			210813_s_at	XRCC4				222415_at	KMT2C	222415_at	234416_at
224549_x_at					203412_at			210848_at	None				222423_at	NDFIP1	222423_at	234434_at
224558_s_at					215373_x_at			210867_at	CNOT4				222436_s_at	CHMP3	222436_s_at	234459_at
224567_x_at					225562_at			210920_x_at	None				222445_at	SLC39A9	222445_at	234487_at
224570_s_at					235160_at			211149_at	UTY				222448_s_at	CMPK1	222448_s_at	234534_at
224644_at					227391_x_at			211407_at	None				222459_at	AKIRIN1	222459_at	234565_x_at
224647_at					212366_at			211441_x_at	CYP3A43				222465_at	RSL24D1	222465_at	234596_at
224649_x_at					239411_at			211444_at	SUMO2				222473_s_at	ERBIN	222473_s_at	234621_at
224671_at					216713_at			211525_s_at	GP5				222479_s_at	DYNC1LI1	222479_s_at	234664_at
224715_at					222408_s_at			212182_at	NUDT4				222496_s_at	RBM47	222496_s_at	234697_x_at
224724_at					240145_at			212979_s_at	TCAF1				222572_at	PDP1	222572_at	234742_at
224755_at					1555446_s_at			213905_x_at	BGN				222605_at	RCOR3	222605_at	234756_at
224764_at					202302_s_at			214238_at	GDF7				222673_x_at	PABIR2	222673_x_at	234908_s_at
224781_s_at					201300_s_at			214318_s_at	FRY				222737_s_at	BRD7	222737_s_at	235000_at
224788_at					208988_at			214936_at	LRCH1				222745_s_at	KATNBL1	222745_s_at	235008_at
224903_at					224549_x_at			215239_x_at	ZNF273				222859_s_at	DAPP1	222859_s_at	235172_at
224958_at					226719_at			215384_s_at	MAP1A				222870_s_at	B3GNT2	222870_s_at	235203_at
224961_at					1557770_at			215386_at	AUTS2				222979_s_at	SURF4	222979_s_at	235219_at
224968_at					218155_x_at			215402_at	APPBP2				222997_s_at	MRPS21	222997_s_at	235220_at
224982_at					1556035_s_at			215474_at	None				223002_s_at	XRN2	223002_s_at	235333_at
224994_at					209371_s_at			215484_at	None				223035_s_at	FARSB	223035_s_at	235392_at
225061_at					221430_s_at			215652_at	None				223040_at	NAA20	223040_at	235515_at
225107_at					1552711_a_at			215656_at	LMAN2				223065_s_at	STARD3NL	223065_s_at	235516_at
225110_at					221702_s_at			215898_at	None				223067_at	CWC15	223067_at	235564_at
225180_at					224793_s_at			215900_at	None				223071_at	IER3IP1	223071_at	235570_at
225213_at					206169_x_at			216012_at	None				223085_at	RNF19A	223085_at	235575_at
225229_at					202932_at			216050_at	None				223086_x_at	MRPL51	223086_x_at	235604_x_at
225243_s_at					209829_at			216400_at	GBAP1				223099_s_at	LONP2	223099_s_at	235620_x_at
225244_at					212450_at			216402_at	SEC14L4				223108_s_at	ZCCHC17	223108_s_at	235690_at
225268_at					220047_at			216423_at	None				223113_at	TMEM138	223113_at	235885_at
225361_x_at					226335_at			216574_s_at	RPE				223132_s_at	TRIM8	223132_s_at	235895_at
225397_at					226341_at			216615_s_at	HTR3A				223160_s_at	PPP4R3A	223160_s_at	235916_at
225520_at					220411_x_at			216654_at	None				223176_at	KCTD20	223176_at	235939_at
225524_at					241009_at			216683_at	None				223192_at	SLC25A28	223192_at	235952_at
225527_at					239259_at			216915_s_at	PTPN12				223204_at	GASK1B	223204_at	236100_at
225549_at					212087_s_at			217263_x_at	RUNX1				223205_s_at	L3MBTL2	223205_s_at	236122_at
225562_at					229220_x_at			217416_x_at	None				223238_s_at	PBRM1	223238_s_at	236128_at
225564_at					244055_at			217606_at	None				223239_at	GSKIP	223239_at	236146_at
225594_at					201815_s_at			217704_x_at	None				223269_at	POLR3GL	223269_at	236170_x_at
225639_at					244819_x_at			217921_at	MAN1A2				223281_s_at	COX15	223281_s_at	236178_at
225724_at					214938_x_at			218790_s_at	TMLHE				223336_s_at	RAB18	223336_s_at	236228_at
225747_at					1554822_at			219204_s_at	SRR				223350_x_at	LIN7C	223350_x_at	236408_at
225805_at					1555194_at			219313_at	GRAMD1C				223389_s_at	ZNF581	223389_s_at	236505_at
225810_at					1560042_at			219346_at	LRFN3				223391_at	SGPP1	223391_at	236626_at
225841_at					1561263_at			219820_at	SLC6A16				223406_x_at	PSME3IP1	223406_x_at	236721_at
225845_at					206875_s_at			219834_at	CARF				223416_at	SF3B6	223416_at	236790_s_at
225874_at					232471_at			219867_at	CHODL				223455_at	TCHP	223455_at	236850_at
225887_at					238933_at			220085_at	HELLS				223480_s_at	MRPL47	223480_s_at	236851_x_at
225892_at					241794_at			220183_s_at	NUDT6				223516_s_at	None	223516_s_at	236955_at
225898_at					200603_at			220260_at	TBC1D19				223578_x_at	TALAM1	223578_x_at	236957_at
225932_s_at					219124_at			220442_at	GALNT4				223754_at	C2orf88	223754_at	236963_at
225964_at					228812_at			220576_at	PGAP1				223802_s_at	RBBP6	223802_s_at	237010_at
225992_at					1563708_at			220853_at	None				223912_s_at	CLN8	223912_s_at	237035_at
226043_at					200771_at			220959_s_at	OBP2A				223931_s_at	CHFR	223931_s_at	237071_at
226062_x_at					208702_x_at			221120_at	None				223982_s_at	PNPLA8	223982_s_at	237106_at
226077_at					226333_at			221527_s_at	PARD3				224129_s_at	DPY30	224129_s_at	237119_at
226091_s_at					1556933_at			221625_at	None				224341_x_at	TLR4	224341_x_at	237136_at
226093_at					1558253_x_at			222097_at	None				224342_x_at	IGLV1-51	224342_x_at	237194_at
226095_s_at					201575_at			222124_at	HIF3A				224364_s_at	PPIL3	224364_s_at	237198_at
226101_at					202964_s_at			222281_s_at	None				224377_s_at	RAB18	224377_s_at	237223_at
226119_at					211560_s_at			223636_at	ZMYND12				224395_s_at	RNF7	224395_s_at	237397_at
226150_at					212331_at			223766_at	None				224406_s_at	FCRL5	224406_s_at	237419_at
226218_at					213097_s_at			223890_at	None				224439_x_at	RNF7	224439_x_at	237425_at
226304_at					215716_s_at			224105_x_at	None				224446_at	LLPH	224446_at	237538_at
226317_at					232665_x_at			224293_at	TTTY10				224480_s_at	GPAT3	224480_s_at	237588_at
226333_at					200009_at			224365_s_at	TIGD7				224511_s_at	TXNDC17	224511_s_at	237590_at
226335_at					209175_at			225341_at	MTERF2				224524_s_at	ASB3	224524_s_at	237628_at
226338_at					212774_at			225688_s_at	PHLDB2				224549_x_at	None	224549_x_at	237671_at
226341_at					225549_at			226304_at	HSPB6				224576_at	ERGIC1	224576_at	237689_at
226351_at					227014_at			226341_at	OTUD6B-AS1				224587_at	SUB1	224587_at	237696_at
226400_at					230524_at			226690_at	ADCYAP1R1				224593_at	ZNF664	224593_at	237707_at
226407_at					240143_at			227256_at	USP31				224601_at	SNHG16	224601_at	237733_at
226438_at					242748_at			227813_at	THAP6				224609_at	SLC44A2	224609_at	237796_at
226456_at					202951_at			227842_at	RAB30				224635_s_at	BIRC6	224635_s_at	237857_at
226505_x_at					214238_at			228017_s_at	NKAIN4				224643_at	PRRC1	224643_at	237883_at
226544_x_at					201936_s_at			228323_at	KNL1				224648_at	GPBP1	224648_at	237951_at
226675_s_at					204500_s_at			228430_at	BOLA3-DT				224671_at	MRPL10	224671_at	237958_at
226719_at					207735_at			228559_at	CENPN				224687_at	ANKIB1	224687_at	237994_at
226771_at					1554868_s_at			228577_x_at	ODF2L				224693_at	FAM210B	224693_at	238009_at
226810_at					231124_x_at			228906_at	TET1				224714_at	NIFK	224714_at	238019_at
226844_at					238049_at			228913_at	TPT1-AS1				224726_at	MIB1	224726_at	238049_at
227002_at					208891_at			228933_at	NHS				224740_at	SMIM15	224740_at	238075_at
227014_at					221934_s_at			228942_s_at	DAB2IP				224747_at	UBE2Q2	224747_at	238085_at
227205_at					223037_at			229004_at	ADAMTS15				224755_at	TM9SF3	224755_at	238100_at
227277_at					228868_x_at			229133_s_at	ZNF397				224759_s_at	TMEM263	224759_s_at	238133_at
227295_at					240601_at			229156_s_at	PRKAG2-AS1				224764_at	ARHGAP21	224764_at	238145_at
227304_at					241301_at			229503_at	None				224768_at	IWS1	224768_at	238174_at
227391_x_at					1563553_at			229578_at	JPH2				224781_s_at	RBM17	224781_s_at	238281_at
227414_at					1569594_a_at			229609_at	NUTM2A-AS1				224787_s_at	RAB18	224787_s_at	238381_x_at
227423_at					204528_s_at			229946_at	FAM168B				224793_s_at	TGFBR1	224793_s_at	238465_at
227539_at					219266_at			229963_at	BEX5				224820_at	COX20	224820_at	238532_at
227560_at					225502_at			229987_at	None				224825_at	DNTTIP1	224825_at	238562_at
227565_at					233445_at			230379_x_at	NDUFAF7				224828_at	CPEB4	224828_at	238660_at
227621_at					1570505_at			230457_at	TMEM242				224830_at	NUDT21	224830_at	238856_s_at
227691_at					206413_s_at			230505_at	None				224850_at	ATAD1	224850_at	238942_at
227796_at					224982_at			230523_at	QSOX1				224862_at	GNAQ	224862_at	238954_at
227842_at					225326_at			230524_at	MPI				224866_at	FAR1	224866_at	238961_s_at
227897_at					244737_at			230893_at	DNAJC21				224882_at	ACSS1	224882_at	239013_at
227907_at					202670_at			231269_at	ASCC3				224906_at	ANO6	224906_at	239032_at
227980_at					215029_at			231450_at	None				224914_s_at	SARNP	224914_s_at	239100_x_at
228029_at					208995_s_at			231492_at	LINC01523				224929_at	STING1	224929_at	239245_at
228119_at					233063_s_at			231495_at	None				224957_at	C18orf32	224957_at	239259_at
228223_at					240704_at			231813_s_at	COG1				224961_at	SCYL2	224961_at	239387_at
228341_at					200747_s_at			231934_at	TRIM14				224985_at	NRAS	224985_at	239630_at
228397_at					201151_s_at			232049_at	SNX2				224989_at	SMIM14	224989_at	239649_at
228577_x_at					205000_at			232198_at	MCM8				225010_at	CCDC6	225010_at	239674_at
228604_at					210312_s_at			232245_at	SLC25A34				225036_at	TOMM5	225036_at	239745_at
228605_at					215040_at			232361_s_at	EHF				225050_at	ZNF512	225050_at	239775_at
228693_at					220720_x_at			232365_at	SIAH1				225061_at	DNAJA4	225061_at	239793_at
228759_at					220856_x_at			232372_at	None				225063_at	UBL7	225063_at	239819_at
228760_at					225213_at			232410_at	None				225074_at	RAB2B	225074_at	239830_at
228812_at					226965_at			232474_at	None				225081_s_at	CDCA7L	225081_s_at	239867_at
228868_x_at					232266_x_at			232504_at	MIR3142HG				225098_at	ABI2	225098_at	239900_x_at
228933_at					242346_x_at			232792_at	TRIM69				225107_at	HNRNPA2B1	225107_at	239902_at
228987_at					244394_at			232794_at	None				225123_at	SESN3	225123_at	239936_at
228992_at					218859_s_at			232861_at	PDP2				225137_at	NFATC3	225137_at	239963_at
228993_s_at					201024_x_at			232917_at	None				225178_at	TTC14	225178_at	239973_at
228997_at					214225_at			232939_at	None				225180_at	TTC14	225180_at	239987_at
229043_at					223035_s_at			233011_at	None				225198_at	VAPA	225198_at	239992_at
229133_s_at					235093_at			233063_s_at	GMDS-DT				225220_at	SNHG8	225220_at	240031_at
229156_s_at					1564521_x_at			233088_at	None				225243_s_at	SLMAP	225243_s_at	240062_at
229220_x_at					209301_at			233099_at	None				225260_s_at	MRPL32	225260_s_at	240065_at
229251_s_at					212584_at			233200_at	None				225351_at	DENND10	225351_at	240143_at
229283_at					218038_at			233253_at	None				225361_x_at	PABIR2	225361_x_at	240254_at
229307_at					229156_s_at			233261_at	None				225383_at	ZNF275	225383_at	240297_at
229436_x_at					233329_s_at			233272_at	None				225387_at	TSPAN5	225387_at	240370_at
229587_at					244172_at			233405_at	FIP1L1				225389_at	BTBD6	225389_at	240378_at
229613_at					201054_at			233497_at	None				225397_at	CCDC32	225397_at	240399_at
229666_s_at					201218_at			233593_at	FHIP1A				225419_at	MPLKIP	225419_at	240417_at
229753_at					205707_at			233835_at	None				225422_at	CDC26	225422_at	240418_at
229885_at					206663_at			233900_at	None				225503_at	DHRSX	225503_at	240424_s_at
229946_at					208873_s_at			234059_at	None				225517_at	ZNF770	225517_at	240503_at
229987_at					211112_at			234081_at	None				225541_at	RPL22L1	225541_at	240515_at
230172_at					234276_at			234150_at	None				225592_at	NRM	225592_at	240601_at
230197_s_at					242333_at			234344_at	None				225692_at	CAMTA1	225692_at	240626_at
230207_s_at					208752_x_at			234393_at	HDAC9				225693_s_at	CAMTA1	225693_s_at	240628_at
230379_x_at					224132_at			234459_at	PPHLN1				225724_at	PSMA3-AS1	225724_at	240704_at
230412_at					210365_at			234534_at	None				225772_s_at	COX14	225772_s_at	240791_at
230426_at					233217_at			234596_at	None				225800_at	JAZF1	225800_at	240793_at
230457_at					241475_at			234621_at	None				225813_at	RC3H2	225813_at	240866_at
230466_s_at					202460_s_at			234664_at	LINC01001				225816_at	JADE1	225816_at	240969_at
230490_x_at					212267_at			234697_x_at	None				225892_at	IREB2	225892_at	241004_at
230519_at					215656_at			234756_at	CACNG8				225898_at	WDR54	225898_at	241027_at
230533_at					219972_s_at			234757_at	DIS3				225908_at	IAH1	225908_at	241081_at
231124_x_at					232215_x_at			234829_at	DUSP15				225917_at	ATF7IP	225917_at	241089_at
231184_at					238929_at			234938_at	None				225967_s_at	NDUFAF8	225967_s_at	241140_at
231212_x_at					239858_at			235008_at	None				225997_at	MOB1B	225997_at	241286_at
231254_at					1560814_a_at			235105_at	MED28				226006_at	PET100	226006_at	241366_at
231637_at					218431_at			235160_at	ATF7				226019_at	OMA1	226019_at	241387_at
231793_s_at					221791_s_at			235202_x_at	IKBIP				226025_at	ANKRD28	226025_at	241532_at
231848_x_at					222124_at			235220_at	YIPF4				226062_x_at	None	226062_x_at	241555_at
231863_at					1569202_x_at			235333_at	B4GALT6				226100_at	KMT2E	226100_at	241576_at
231864_at					207133_x_at			235572_at	SPC24				226119_at	PCMTD1	226119_at	241615_x_at
232045_at					209518_at			235864_at	ATP6V1D				226133_s_at	TBC1D10A	226133_s_at	241652_x_at
232215_x_at					213136_at			235885_at	P2RY12				226140_s_at	OTUD1	226140_s_at	241695_s_at
232297_at					213893_x_at			235916_at	YPEL4				226150_at	PLPP5	226150_at	241750_x_at
232363_at					221230_s_at			235952_at	DGKH				226165_at	RBIS	226165_at	241794_at
232365_at					223336_s_at			236003_x_at	OR2I1P				226242_at	C1orf131	226242_at	241826_x_at
232387_at					225954_s_at			236005_at	None				226276_at	TMEM167A	226276_at	241853_at
232428_at					219814_at			236100_at	None				226334_s_at	AHSA2P	226334_s_at	241901_at
232471_at					202388_at			236106_at	None				226354_at	LACTB	226354_at	241982_at
232504_at					229283_at			236122_at	NHLRC3				226365_at	None	226365_at	241988_x_at
232665_x_at					218050_at			236128_at	ZNF91				226505_x_at	USP32	226505_x_at	242041_at
232731_x_at					226312_at			236228_at	None				226518_at	KCTD10	226518_at	242077_x_at
232788_at					231896_s_at			236414_at	None				226519_s_at	PHYKPL	226519_s_at	242142_at
232843_s_at					1554441_a_at			236442_at	DPF3				226617_at	ARL5A	226617_at	242218_at
232905_at					1554519_at			236505_at	NUP62				226652_at	USP3	226652_at	242309_at
232917_at					1556891_at			236590_at	ANKRD46				226667_x_at	EPN1	226667_x_at	242311_x_at
233004_x_at					1560349_at			236944_at	None				226675_s_at	MALAT1	226675_s_at	242326_at
233063_s_at					1570542_a_at			236955_at	None				226694_at	PALM2AKAP2	226694_at	242330_at
233088_at					210177_at			236957_at	CDCA2				226725_at	SLFN5	226725_at	242406_at
233251_at					211926_s_at			236963_at	None				226771_at	ATP8B2	226771_at	242427_at
233252_s_at					213024_at			237106_at	SLC11A2				226825_s_at	TMEM165	226825_s_at	242446_at
233261_at					213363_at			237119_at	None				226843_s_at	TENT4B	226843_s_at	242462_at
233445_at					216400_at			237121_at	ADH5				226845_s_at	COPS9	226845_s_at	242485_at
233461_x_at					216843_x_at			237198_at	None				226917_s_at	ANAPC4	226917_s_at	242527_at
233476_at					219191_s_at			237226_at	None				226921_at	UBR1	226921_at	242555_at
233497_at					223113_at			237376_at	None				226939_at	CPEB2	226939_at	242581_at
233555_s_at					224862_at			237559_at	GPR55				227017_at	ERICH1	227017_at	242650_at
233775_x_at					225123_at			237590_at	None				227098_at	DUSP18	227098_at	242672_at
233900_at					227980_at			237629_at	None				227116_at	MON1B	227116_at	242674_at
233936_s_at					230457_at			237632_at	None				227168_at	MIAT	227168_at	242801_at
234276_at					244470_at			237689_at	None				227189_at	CPNE5	227189_at	242879_x_at
234287_at					226588_at			237951_at	None				227277_at	MTDH	227277_at	242888_at
234416_at					218499_at			237994_at	None				227338_at	None	227338_at	242901_at
234459_at					220071_x_at			238038_at	None				227356_at	TMCC1	227356_at	242918_at
234534_at					223635_s_at			238049_at	None				227432_s_at	None	227432_s_at	243069_at
234596_at					217742_s_at			238425_at	PSMB2				227435_at	USF3	227435_at	243185_at
234684_s_at					204788_s_at			238660_at	WDFY3				227466_at	FAM200B	227466_at	243268_at
234707_x_at					1557517_a_at			238749_at	None				227626_at	PAQR8	227626_at	243315_at
234829_at					208054_at			238856_s_at	PANK2				227627_at	SGK3	227627_at	243321_at
235008_at					208990_s_at			238954_at	None				227807_at	PARP9	227807_at	243343_at
235009_at					213224_s_at			239032_at	None				227836_at	UTP23	227836_at	243371_at
235032_at					220243_at			239259_at	ZNF557				227929_at	LIN7A	227929_at	243396_at
235093_at					226441_at			239771_at	CAND1				227961_at	CTSB	227961_at	243480_at
235105_at					234013_at			239796_x_at	TIRAP				228019_s_at	MRPS18C	228019_s_at	243512_x_at
235160_at					244573_at			239819_at	None				228053_s_at	TOMM5	228053_s_at	243577_at
235222_x_at					1559167_x_at			239850_at	None				228135_at	C1orf52	228135_at	243591_at
235250_at					202979_s_at			239864_at	BBIP1				228156_at	MFSD14CP	228156_at	243641_at
235327_x_at					228822_s_at			239867_at	None				228195_at	C2orf88	228195_at	243769_at
235432_at					206059_at			239879_at	LINC01114				228250_at	FNIP1	228250_at	243770_at
235553_at					226142_at			239900_x_at	GFM1				228271_at	None	228271_at	243802_at
235690_at					225547_at			239936_at	DLEU2				228315_at	ZMAT3	228315_at	243855_at
235732_at					229613_at			240001_at	None				228361_at	E2F2	228361_at	243911_at
235766_x_at					204982_at			240062_at	FAM3C				228376_at	GGTA1	228376_at	243915_at
235788_at					209285_s_at			240065_at	FAM81B				228390_at	RAB30	228390_at	243988_at
235993_at					212989_at			240297_at	None				228478_at	SPPL2A	228478_at	244045_at
236005_at					242878_at			240327_at	None				228603_at	ACTR3	228603_at	244105_at
236223_s_at					221156_x_at			240399_at	None				228613_at	RAB11FIP3	228613_at	244135_at
236224_at					222616_s_at			240503_at	None				228623_at	None	228623_at	244162_at
236228_at					230748_at			240515_at	None				228638_at	None	228638_at	244189_at
236249_at					241750_x_at			240601_at	None				228697_at	HINT3	228697_at	244204_at
236283_x_at					218718_at			240626_at	None				228822_s_at	USP16	228822_s_at	244217_at
236376_at					205260_s_at			240704_at	None				228993_s_at	BBIP1	228993_s_at	244264_at
236414_at					209481_at			240733_at	None				229029_at	CAMK4	229029_at	244270_at
236442_at					1554638_at			240793_at	None				229067_at	None	229067_at	244328_x_at
236488_s_at					218482_at			240867_at	None				229128_s_at	None	229128_s_at	244329_at
236715_x_at					225887_at			240969_at	None				229194_at	PCGF5	229194_at	244389_at
236729_at					227466_at			241009_at	FOXN4				229235_at	NFATC2IP	229235_at	244423_at
236820_at					208246_x_at			241073_at	None				229261_at	SOS1	229261_at	244549_at
237199_at					242797_x_at			241123_at	None				229398_at	RAB18	229398_at	244619_at
237226_at					1559039_at			241140_at	LMO7				229467_at	PCBP2	229467_at	244671_at
237380_at					201603_at			241214_at	None				229470_at	OTULIN	229470_at	244678_at
237425_at					203154_s_at			241374_at	TMEM39A				229513_at	STRBP	229513_at	244700_at
237472_at					203804_s_at			241716_at	HSPD1				229520_s_at	GPATCH2L	229520_s_at	244701_at
237502_at					216983_s_at			241794_at	None				229640_x_at	NUS1	229640_x_at	244780_at
237566_at					222747_s_at			241826_x_at	ZNF738				229943_at	TRIM13	229943_at	244844_at
237629_at					224844_at			241887_at	UBE2W				230099_at	None	230099_at	244855_at
237994_at					226544_x_at			241982_at	None				230206_at	None	230206_at	37793_r_at
238012_at					228605_at			241988_x_at	None				230207_s_at	None	230207_s_at	40562_at
238038_at					228759_at			242218_at	None				230229_at	None	230229_at
238049_at					233099_at			242311_x_at	None				230263_s_at	DOCK5	230263_s_at
238066_at					239819_at			242316_at	TMOD3				230415_at	None	230415_at
238075_at					241240_at			242330_at	SLC38A9				230529_at	None	230529_at
238106_at					242844_at			242427_at	None				230590_at	None	230590_at
238320_at					209497_s_at			242485_at	None				230599_at	None	230599_at
238469_at					229666_s_at			242511_at	ST3GAL3				230742_at	RBM5	230742_at
238574_at					218138_at			242527_at	None				230833_at	ACRBP	230833_at
238690_at					216899_s_at			242563_at	None				230848_s_at	None	230848_s_at
238863_x_at					227277_at			242574_at	None				230860_at	CEP19	230860_at
238929_at					1568997_at			242732_at	None				231005_at	None	231005_at
238942_at					204971_at			242801_at	None				231281_at	TBC1D5	231281_at
239032_at					206545_at			242918_at	NASP				231718_at	SLU7	231718_at
239205_s_at					200602_at			242993_at	None				231848_x_at	ZNF207	231848_x_at
239259_at					219433_at			243069_at	TMEM254				231864_at	ZNF33A	231864_at
239317_at					202606_s_at			243268_at	PATE2				232150_at	None	232150_at
239411_at					212785_s_at			243284_at	None				232210_at	None	232210_at
239453_at					213259_s_at			243474_at	None				232216_at	YME1L1	232216_at
239536_at					213692_s_at			243580_at	GNA14				232253_at	IRF1-AS1	232253_at
239832_at					214882_s_at			243641_at	None				232264_at	None	232264_at
239858_at					241837_at			243696_at	CEP104				232286_at	None	232286_at
239867_at					1555157_at			243749_s_at	None				232382_s_at	None	232382_s_at
240044_x_at					229251_s_at			243769_at	None				232500_at	RALGAPA2	232500_at
240062_at					235222_x_at			243802_at	DNAH12				232524_x_at	ANAPC4	232524_x_at
240100_at					1553603_s_at			243821_at	None				232583_at	None	232583_at
240143_at					1560089_at			243876_at	None				232685_at	None	232685_at
240145_at					242311_x_at			243878_at	None				232809_s_at	STK24	232809_s_at
240175_at					230609_at			243915_at	None				232929_at	None	232929_at
240297_at					242743_at			243922_at	CASR				233217_at	None	233217_at
240327_at					222603_at			244030_at	STYX				233296_x_at	None	233296_x_at
240393_at					201803_at			244045_at	None				233314_at	PTEN	233314_at
240515_at					205361_s_at			244093_at	None				233369_at	None	233369_at
240677_at					206095_s_at			244105_at	WHAMMP2				233380_s_at	RUFY1	233380_s_at
240854_x_at					206555_s_at			244189_at	TTC28-AS1				233411_at	None	233411_at
241009_at					208841_s_at			244270_at	HSPA2-AS1				233427_x_at	None	233427_x_at
241226_at					208877_at			244387_at	None				233500_x_at	CLEC2D	233500_x_at
241301_at					209296_at			244389_at	TLK1				233665_x_at	MTO1	233665_x_at
241304_at					209708_at			244619_at	None				233690_at	None	233690_at
241475_at					224016_at			244625_at	None				233759_s_at	PPP4R3B	233759_s_at
241509_at					225517_at			244671_at	None				233867_at	None	233867_at
241561_at					227322_s_at			244700_at	SEC61B				233898_s_at	FGFR1OP2	233898_s_at
241794_at					227627_at			244780_at	SGPP2				233936_s_at	GGNBP2	233936_s_at
241826_x_at					228751_at			244810_at	None				234341_x_at	None	234341_x_at
241849_at					239536_at			57703_at	SENP5				234764_x_at	IGLV1-47	234764_x_at
241853_at					229753_at								235003_at	UHMK1	235003_at
241879_at					239224_at								235008_at	None	235008_at
241933_at					243573_at								235009_at	BOD1L1	235009_at
242029_at					225133_at								235041_at	GOSR2	235041_at
242311_x_at					230893_at								235060_at	NPIPB13	235060_at
242326_at					219864_s_at								235094_at	TPM4	235094_at
242333_at					229587_at								235222_x_at	XIAP	235222_x_at
242346_x_at					200816_s_at								235276_at	EPSTI1	235276_at
242359_at					203739_at								235372_at	FCRLA	235372_at
242432_at					214327_x_at								235376_at	None	235376_at
242511_at					218030_at								235396_at	TANGO2	235396_at
242527_at					225997_at								235444_at	FOXP1	235444_at
242539_at					209014_at								235526_at	None	235526_at
242672_at					213274_s_at								235542_at	TET3	235542_at
242732_at					220464_at								235652_at	None	235652_at
242743_at					231695_at								235735_at	TNFSF8	235735_at
242748_at					232387_at								235766_x_at	RAB27A	235766_x_at
242797_x_at					203212_s_at								235811_at	None	235811_at
242844_at					204838_s_at								235812_at	CNEP1R1	235812_at
243024_at					214694_at								235954_at	ANP32A	235954_at
243037_at					1559533_at								235984_at	None	235984_at
243039_at					200927_s_at								236019_at	None	236019_at
243089_at					201731_s_at								236191_at	None	236191_at
243213_at					220242_x_at								236223_s_at	None	236223_s_at
243224_at					225081_s_at								236224_at	None	236224_at
243268_at					228933_at								236301_at	IKZF3	236301_at
243463_s_at					234998_at								236307_at	None	236307_at
243504_at					237994_at								236395_at	MEF2C	236395_at
243513_at					243224_at								236488_s_at	None	236488_s_at
243577_at					244696_at								236492_at	PPP2R2A	236492_at
243591_at					200680_x_at								236699_at	None	236699_at
243634_at					201637_s_at								236782_at	SAMD3	236782_at
243635_at					214953_s_at								236836_at	None	236836_at
243641_at					225767_at								236883_at	None	236883_at
243800_at					226351_at								236934_at	None	236934_at
243843_at					208673_s_at								236966_at	None	236966_at
243852_at					224958_at								237442_at	None	237442_at
243855_at					241879_at								237459_at	None	237459_at
243873_at					225325_at								237747_at	None	237747_at
243910_x_at					220761_s_at								237895_at	None	237895_at
244011_at					1559551_at								238064_at	CEP63	238064_at
244055_at					219582_at								238066_at	RBP7	238066_at
244105_at					221297_at								238119_at	MFF	238119_at
244172_at					236043_at								238449_at	None	238449_at
244228_at					1569832_at								238468_at	TNRC6B	238468_at
244248_at					225813_at								238534_at	None	238534_at
244304_at					1561272_at								238563_at	None	238563_at
244453_at					1566887_x_at								238595_at	None	238595_at
244464_at					201223_s_at								238619_at	None	238619_at
244539_at					209748_at								238800_s_at	None	238800_s_at
244573_at					218303_x_at								238807_at	ANKRD46	238807_at
244619_at					224140_at								238840_at	None	238840_at
244678_at					231082_at								239005_at	None	239005_at
244737_at					240023_at								239012_at	None	239012_at
244819_x_at					241843_at								239049_at	CRIPT	239049_at
320_at					49878_at								239050_s_at	CRIPT	239050_s_at
33736_at					227693_at								239122_at	FCMR	239122_at
35974_at					202625_at								239166_at	None	239166_at
36994_at					228997_at								239171_at	None	239171_at
38703_at					209732_at								239175_at	None	239175_at
45572_s_at					237629_at								239213_at	None	239213_at
49878_at					215802_at								239264_at	None	239264_at
50277_at					233900_at								239285_at	None	239285_at
51176_at					244578_at								239379_at	None	239379_at
53071_s_at					1553957_at								239408_at	None	239408_at
55705_at					1558487_a_at								239409_at	None	239409_at
56197_at					226565_at								239448_at	None	239448_at
62212_at					201567_s_at								239545_at	None	239545_at
					236669_at								239757_at	None	239757_at
					242463_x_at								239798_at	PDK1	239798_at
					222415_at								239808_at	None	239808_at
					214756_x_at								239811_at	None	239811_at
					219598_s_at								239815_at	None	239815_at
					1553123_at								239901_at	None	239901_at
					210269_s_at								239946_at	None	239946_at
					200976_s_at								239955_at	None	239955_at
					208728_s_at								239979_at	None	239979_at
					200775_s_at								240044_x_at	None	240044_x_at
					204027_s_at								240238_at	None	240238_at
					234738_s_at								240263_at	None	240263_at
					1553099_at								240314_at	NCOR1	240314_at
					206478_at								240690_at	None	240690_at
					208788_at								240723_at	None	240723_at
					208972_s_at								241133_at	None	241133_at
					220689_at								241347_at	RNF213	241347_at
					224692_at								241413_at	None	241413_at
					242425_at								241425_at	NUP58	241425_at
					228328_at								241460_at	None	241460_at
					1558014_s_at								241501_at	None	241501_at
					201146_at								241595_at	None	241595_at
					1558648_at								241837_at	None	241837_at
					242509_at								241891_at	None	241891_at
					320_at								241906_at	None	241906_at
					202897_at								241965_at	None	241965_at
					1559747_at								242108_at	None	242108_at
					203120_at								242125_at	None	242125_at
					225760_at								242143_at	None	242143_at
					228122_at								242144_at	None	242144_at
					234829_at								242146_at	SNRPA1	242146_at
					213483_at								242320_at	None	242320_at
					231793_s_at								242362_at	CUL3	242362_at
					200605_s_at								242405_at	None	242405_at
					206734_at								242407_at	None	242407_at
					209259_s_at								242476_at	None	242476_at
					211945_s_at								242492_at	CLNS1A	242492_at
					214902_x_at								242633_x_at	ZNF75A	242633_x_at
					1569615_at								242673_at	None	242673_at
					202032_s_at								242688_at	None	242688_at
					203414_at								242735_x_at	ELF2	242735_x_at
					205955_at								242814_at	None	242814_at
					206989_s_at								242865_at	None	242865_at
					211509_s_at								242877_at	None	242877_at
					212530_at								242878_at	None	242878_at
					218032_at								242972_at	HCG18	242972_at
					218610_s_at								242974_at	None	242974_at
					224887_at								243134_at	None	243134_at
					229128_s_at								243182_at	None	243182_at
					232428_at								243286_at	None	243286_at
					232504_at								243291_at	None	243291_at
					235553_at								243463_s_at	RIT1	243463_s_at
					238038_at								243465_at	None	243465_at
					239317_at								243546_at	None	243546_at
					52169_at								243589_at	KANSL1	243589_at
					220183_s_at								243796_at	HEXIM2-AS1	243796_at
					217987_at								243798_at	None	243798_at
					219292_at								243819_at	None	243819_at
					222530_s_at								243963_at	None	243963_at
					1566848_x_at								243966_at	ZMYM5	243966_at
					212284_x_at								243992_at	None	243992_at
					223062_s_at								244354_at	STRN	244354_at
					1562836_at								244375_at	None	244375_at
					235690_at								244383_at	None	244383_at
					1555568_at								244457_at	None	244457_at
					217519_at								244599_at	ITGA4	244599_at
					218917_s_at								244696_at	None	244696_at
					225074_at								32032_at	ESS2	32032_at
					228992_at								33778_at	TBC1D22A	33778_at
					1556412_at								34031_i_at	KRIT1	34031_i_at
					1556817_a_at								34206_at	ARAP1	34206_at
					219119_at								35201_at	HNRNPL	35201_at
					227270_at								36019_at	STK19	36019_at
					233539_at								36936_at	GFUS	36936_at
					234534_at								38707_r_at	E2F4	38707_r_at
					201407_s_at								41577_at	PPP1R16B	41577_at
					1557455_s_at								46270_at	UBAP1	46270_at
					1561079_at								53720_at	SHFL	53720_at
					1562467_at								61874_at	CACFD1	61874_at
					203573_s_at								AFFX-HUMRGE/M10098_3_at	None	AFFX-HUMRGE/M10098_3_at
					228577_x_at								1552320_a_at	CCDC65
					201809_s_at								1552399_a_at	BRF1
					208097_s_at								1552627_a_at	ARHGAP5
					209492_x_at								1552669_at	None
					212182_at								1552830_at	FBXO39
					226278_at								1552867_at	None
					234081_at								1553087_at	ZBTB7C-AS2
					239980_at								1553099_at	TIGD1
					242060_x_at								1553123_at	WDR62
					1568658_at								1553265_at	SLC23A3
					210424_s_at								1553389_at	NPHP3
					222071_s_at								1553390_at	ATG9B
					1553425_at								1553410_a_at	ABCC12
					222229_x_at								1553456_at	FEZ1
					203597_s_at								1553493_a_at	TDH
					225390_s_at								1553603_s_at	ATL2
					234260_at								1553645_at	CCDC141
					240854_x_at								1553750_a_at	FAM76B
					208853_s_at								1553901_x_at	ZNF486
					228604_at								1554030_at	ARSB
					208994_s_at								1554195_a_at	C5orf46
					215164_at								1554271_a_at	CENPL
					201084_s_at								1554295_x_at	TTBK2
					232901_at								1554474_a_at	MOXD1
					243423_at								1554499_s_at	PPA2
					237425_at								1554606_at	CEP120
					212199_at								1554618_at	AGFG2
					202209_at								1554694_at	None
					1559426_at								1554840_at	None
					210042_s_at								1554842_at	SLC12A1
					242696_at								1554964_x_at	None
					219242_at								1554971_at	None
					211620_x_at								1554986_a_at	SNX19
					1559697_a_at								1555032_at	RGS12
					202918_s_at								1555057_at	None
					205786_s_at								1555068_at	WNK1
					211070_x_at								1555110_a_at	KLHL3
					225567_at								1555157_at	None
					232050_at								1555194_at	None
					244105_at								1555213_a_at	CLEC7A
					200996_at								1555317_at	POLK
					202673_at								1555325_s_at	ZNF26
					208864_s_at								1555598_a_at	DUSP19
					209330_s_at								1555737_a_at	KLK4
					210681_s_at								1555894_s_at	MTSS2
					216550_x_at								1555938_x_at	None
					203915_at								1555944_at	None
					1566046_at								1555982_at	FAM151B-DT
					201257_x_at								1556064_at	PPARA
					202070_s_at								1556176_at	TAF8
					207511_s_at								1556226_at	None
					227907_at								1556236_at	None
					233461_x_at								1556271_at	None
					1557512_at								1556318_s_at	CAND1
					201812_s_at								1556331_a_at	None
					222395_s_at								1556381_at	NAA15
					205849_s_at								1556467_at	None
					232525_at								1556494_at	LINC01365
					208942_s_at								1556498_at	None
					241268_x_at								1556694_a_at	None
					1561411_at								1556753_s_at	None
					201209_at								1556763_at	None
					220306_at								1556919_at	None
					221603_at								1557103_a_at	LMTK3
					230479_at								1557166_at	None
					243268_at								1557190_at	None
					1568964_x_at								1557252_at	None
					239692_at								1557292_a_at	MCOLN3
					239060_at								1557343_at	None
					226763_at								1557501_a_at	None
					235051_at								1557700_at	POLH
					1553227_s_at								1557704_a_at	None
					242330_at								1557770_at	None
					230426_at								1557821_at	LINC00639
					244794_at								1558011_at	None
					228389_at								1558014_s_at	FAR1
					1553647_at								1558048_x_at	None
					1558755_x_at								1558144_at	MIR770
					215667_x_at								1558251_a_at	ZNF587
					230607_at								1558305_at	GIGYF2
					235679_at								1558445_at	None
					240677_at								1558592_at	None
					201012_at								1558710_at	None
					203951_at								1558745_at	SNX29
					240393_at								1558754_at	ZNF763
					207238_s_at								1558775_s_at	NSMAF
					208361_s_at								1558791_at	FIRRE
					1557586_s_at								1558807_at	ATAD2B
					1559078_at								1558882_at	None
					201542_at								1558949_at	TNRC18
					202484_s_at								1559022_at	EFCAB14
					202562_s_at								1559042_at	None
					203310_at								1559045_at	KRBA2
					204461_x_at								1559214_at	FBXO22
					212918_at								1559292_s_at	REXO6P
					213941_x_at								1559298_a_at	SPATA41
					213972_at								1559343_at	SNHG14
					218386_x_at								1559551_at	None
					223569_at								1559616_x_at	ZNF626
					229965_at								1559681_a_at	TRIM16
					230383_x_at								1559689_a_at	GRAPLDR
					232001_at								1559696_at	None
					234164_at								1559723_s_at	None
					242578_x_at								1559747_at	None
					201408_at								1559787_at	LINC01800
					217216_x_at								1559895_x_at	None
					228970_at								1560042_at	RMDN2
					230206_at								1560062_at	B4GAT1-DT
					219205_at								1560065_at	PAIP2
					240175_at								1560102_at	None
					243888_at								1560169_at	None
					244236_at								1560172_at	INTS10
					1553538_s_at								1560181_at	LDLRAD4-AS1
					1558348_at								1560274_at	None
					203076_s_at								1560349_at	None
					205313_at								1560485_at	HIVEP1
					205644_s_at								1560503_a_at	TFAP2A-AS1
					209814_at								1560536_at	None
					214157_at								1560636_a_at	None
					217626_at								1560665_at	SCPEP1
					218304_s_at								1560752_at	FBXW2
					219402_s_at								1560758_at	None
					221650_s_at								1560776_at	None
					223771_at								1560800_at	None
					224867_at								1560881_a_at	LINC00112
					232382_s_at								1561079_at	None
					1555315_a_at								1561139_at	None
					204053_x_at								1561146_at	None
					209066_x_at								1561152_a_at	None
					210976_s_at								1561263_at	None
					213060_s_at								1561272_at	None
					216833_x_at								1561276_at	None
					228315_at								1561352_at	LINC01204
					229133_s_at								1561409_at	None
					234157_at								1561411_at	LINC01222
					238739_at								1561451_a_at	ADAM29
					241826_x_at								1561532_at	DACT3-AS1
					242970_at								1561759_at	None
					244519_at								1561909_at	None
					205480_s_at								1561918_at	None
					228222_at								1561924_at	None
					238145_at								1561963_at	None
					228071_at								1562044_at	P4HA3-AS1
					244671_at								1562110_at	IWS1
					233004_x_at								1562161_at	POLR1D
					206039_at								1562283_at	None
					225284_at								1562307_at	None
					217952_x_at								1562330_s_at	CSMD1
					233056_x_at								1562433_at	None
					1561128_at								1562467_at	None
					1557244_a_at								1562476_at	None
					1562712_at								1562590_at	PRTG
					209381_x_at								1562682_at	RORA-AS1
					217397_at								1562690_at	None
					217653_x_at								1562754_at	CCDC144NL-AS1
					227485_at								1562772_a_at	DAND5
					226297_at								1562785_at	PPM1K-DT
					213025_at								1563053_at	CCDC13-AS2
					242326_at								1563129_at	None
					204897_at								1563182_at	ACVR1C
					212455_at								1563259_at	None
					215529_x_at								1563263_at	None
					1562283_at								1563319_at	MACROH2A2
					202603_at								1563460_at	None
					201179_s_at								1563708_at	SFXN5
					222717_at								1563863_x_at	TCEANC
					226304_at								1563997_at	CEP41
					241093_at								1564010_at	CAST
					202428_x_at								1564093_at	None
					241304_at								1564236_at	None
					201614_s_at								1564301_a_at	RPAIN
					232372_at								1564369_at	None
					206770_s_at								1564378_a_at	None
					220038_at								1564400_at	SMIM21
					236210_at								1564511_a_at	FSTL4
					200058_s_at								1564805_a_at	OFCC1
					202553_s_at								1564906_at	SNORA74A
					202772_at								1564972_x_at	SETDB2
					215375_x_at								1565406_a_at	LHX9
					244876_at								1565495_at	None
					1566142_at								1565546_at	RNF141
					204484_at								1565576_at	NOL10
					205087_at								1565602_at	PCDH9
					215640_at								1565702_at	None
					231165_at								1565756_a_at	None
					242432_at								1565759_at	None
					1552829_at								1565776_at	None
					209464_at								1565909_at	None
					210260_s_at								1565998_at	None
					227560_at								1566039_a_at	None
					208815_x_at								1566046_at	None
					201135_at								1566102_at	None
					204409_s_at								1566464_at	None
					208753_s_at								1566504_at	LINC00710
					217446_x_at								1566513_a_at	GNG4
					218852_at								1566569_at	None
					225705_at								1566607_at	None
					228059_x_at								1566727_at	None
					240031_at								1566889_at	None
					46256_at								1566924_at	None
					213151_s_at								1567032_s_at	ZNF160
					237594_at								1567341_at	None
					201420_s_at								1567997_x_at	None
					220094_s_at								1568126_at	None
					222156_x_at								1568658_at	C2orf74
					233193_x_at								1568801_at	None
					233642_s_at								1568878_at	None
					236194_at								1568941_a_at	HNRNPC
					242511_at								1568981_at	None
					242918_at								1569126_at	CCNC
					209216_at								1569194_at	ZNF789
					209303_at								1569311_at	JPX
					212869_x_at								1569408_at	None
					1554364_at								1569472_s_at	TTC3
					1556004_at								1569482_at	None
					212239_at								1569503_at	HEATR5B
					229766_at								1569551_at	None
					243910_x_at								1569552_at	None
					219498_s_at								1569688_at	FMO5
					241509_at								1569706_at	MYSM1
					215845_x_at								1569738_at	LINC01653
					224909_s_at								1569954_at	None
					226835_s_at								1570021_at	None
					208694_at								1570229_at	None
					210340_s_at								1570251_at	HECTD1
					204474_at								1570339_x_at	D2HGDH
					221849_s_at								1570364_at	ZNF709
					231718_at								1570373_at	ZNF746
					233041_x_at								1570441_at	NAPB
					239978_at								1570542_a_at	PMPCB
					202663_at								201110_s_at	THBS1
					215063_x_at								201617_x_at	CALD1
					221998_s_at								202533_s_at	DHFRP1
					227167_s_at								202823_at	ELOC
					231450_at								202932_at	YES1
					214407_x_at								203348_s_at	ETV5
					211928_at								203650_at	PROCR
					214433_s_at								204032_at	BCAR3
					1552563_a_at								204130_at	HSD11B2
					222489_s_at								204584_at	L1CAM
					1570352_at								204697_s_at	CHGA
					227646_at								204736_s_at	CSPG4
					218171_at								204749_at	NAP1L3
					238469_at								204841_s_at	EEA1
					202224_at								204864_s_at	IL6ST
					212467_at								205063_at	GEMIN2
					213048_s_at								205069_s_at	ARHGAP26
					220735_s_at								205088_at	MAMLD1
					224903_at								205122_at	TMEFF1
					229467_at								205288_at	CDC14A
					243077_at								205355_at	ACADSB
					219694_at								205361_s_at	PFDN4
					212482_at								205460_at	NPAS2
					210543_s_at								205485_at	RYR1
					218810_at								205648_at	WNT2
					240969_at								205655_at	MDM4
					207303_at								205822_s_at	HMGCS1
					205964_at								205955_at	None
					212281_s_at								206009_at	ITGA9
					222484_s_at								206204_at	GRB14
					227265_at								206225_at	ZNF507
					231184_at								206336_at	CXCL6
					204009_s_at								206570_s_at	PSG11
					217982_s_at								206663_at	SP4
					228729_at								206843_at	CRYBA4
					1556321_a_at								206988_at	None
					1561871_at								207037_at	TNFRSF11A
					202239_at								207052_at	HAVCR1
					212516_at								207063_at	TTTY14
					221598_s_at								207092_at	LEP
					225616_at								207130_at	ZMYND8
					229943_at								207160_at	IL12A
					234981_x_at								207226_at	H2BC15
					238075_at								207234_at	RFX3
					241876_at								207497_s_at	MS4A2
					1560696_x_at								207701_at	YWHAH-AS1
					1563961_at								207746_at	None
					203316_s_at								207759_s_at	DISC1
					208824_x_at								207789_s_at	DPP6
					221554_at								207851_s_at	INSR
					223949_at								208005_at	NTN1
					231818_x_at								208054_at	HERC4
					237689_at								208064_s_at	ST8SIA3
					238738_at								208210_at	MAS1
					243121_x_at								208318_s_at	XYLB
					232225_at								208572_at	H3-4
					224731_at								208596_s_at	UGT1A6
					1562674_at								208762_at	SUMO1
					239167_at								209119_x_at	NR2F2
					1566145_s_at								209401_s_at	SLC12A4
					200593_s_at								209480_at	HLA-DQB1
					219429_at								209595_at	GTF2F2
					230505_at								209642_at	BUB1
					235732_at								209735_at	ABCG2
					201134_x_at								209982_s_at	NRXN2
					235392_at								210148_at	HIPK3
					239014_at								210286_s_at	SLC4A7
					225312_at								210290_at	ZNF174
					230519_at								210493_s_at	MFAP3L
					1565034_s_at								210739_x_at	SLC4A4
					201238_s_at								210813_s_at	XRCC4
					209543_s_at								210815_s_at	CALCRL
					209677_at								210848_at	None
					213080_x_at								210866_s_at	CNOT4
					226039_at								210932_s_at	RNF6
					226906_s_at								211044_at	TRIM14
					231547_at								211079_s_at	DYRK1A
					232365_at								211145_x_at	IFNA21
					239606_at								211462_s_at	TBL1Y
					239655_at								211499_s_at	MAPK11
					64432_at								211525_s_at	GP5
					213239_at								211875_x_at	PCDHGA10
					204945_at								212092_at	PEG10
					224906_at								212182_at	NUDT4
					239198_at								212477_at	None
					1564154_at								212874_at	None
					1569257_at								212979_s_at	TCAF1
					212265_at								213006_at	None
					240446_at								213029_at	NFIB
					203554_x_at								213599_at	OIP5
					217985_s_at								214034_at	ERAP1
					235112_at								214130_s_at	PDE4DIP
					236728_at								214596_at	CHRM3
					209187_at								214618_at	CFLAR
					222038_s_at								214723_x_at	ANKRD36
					227615_at								214778_at	MEGF8
					241965_at								214823_at	ZNF204P
					217256_x_at								214880_x_at	None
					34221_at								214936_at	LRCH1
					224365_s_at								214956_at	AAK1
					238917_s_at								215239_x_at	ZNF273
					240100_at								215251_at	None
					216929_x_at								215254_at	RCAN1
					1564378_a_at								215386_at	AUTS2
					200833_s_at								215402_at	APPBP2
					235348_at								215474_at	None
					215246_at								215509_s_at	BUB1
					218846_at								215570_s_at	ZNF780B
					215978_x_at								215589_at	None
					240247_at								215652_at	None
					240672_at								215656_at	LMAN2
					206263_at								215739_s_at	TUBGCP3
					207335_x_at								215768_at	None
					222302_at								215837_x_at	None
					222979_s_at								215864_at	None
					39966_at								215898_at	None
					1568801_at								215900_at	None
					201038_s_at								215922_at	None
					223830_s_at								215999_at	FBXW10B
					221671_x_at								216012_at	None
					222859_s_at								216050_at	None
					226003_at								216078_at	None
					235572_at								216117_at	EXOSC2
					237628_at								216121_at	None
					210586_x_at								216123_x_at	None
					212155_at								216161_at	None
					222934_s_at								216200_at	PLEKHM1
					206930_at								216416_at	None
					243821_at								216423_at	None
					1563796_s_at								216493_s_at	IGF2BP3
					202803_s_at								216536_at	OR7E19P
					1560621_at								216549_s_at	TBC1D22B
					239979_at								216624_s_at	KMT2A
					228906_at								216649_at	None
					227524_at								216683_at	None
					200000_s_at								216823_at	RPS3AP5
					202540_s_at								216884_at	None
					203893_at								216915_s_at	PTPN12
					209323_at								217030_at	None
					214129_at								217065_at	None
					218994_s_at								217155_at	None
					228544_s_at								217196_s_at	CAMSAP2
					232405_at								217263_x_at	RUNX1
					237226_at								217416_x_at	None
					243210_at								217442_at	CADM3-AS1
					243037_at								217467_at	BTF3P13
					241688_at								217498_at	GDF11
					1555852_at								217581_at	None
					201290_at								217598_at	CINP
					1569568_at								217633_at	None
					201832_s_at								217687_at	ADCY2
					207052_at								217921_at	MAN1A2
					209180_at								218129_s_at	NFYB
					232198_at								218355_at	KIF4A
					235601_at								219204_s_at	SRR
					207855_s_at								219313_at	GRAMD1C
					218007_s_at								219429_at	FA2H
					226323_at								219450_at	C4orf19
					232359_at								219461_at	PAK6
					1569422_at								219476_at	C1orf116
					218698_at								219588_s_at	NCAPG2
					200082_s_at								219660_s_at	ATP8A2
					1558937_s_at								219768_at	VTCN1
					243843_at								219785_s_at	None
					221434_s_at								219834_at	CARF
					224619_at								219867_at	CHODL
					202034_x_at								219886_at	CEP97
					215525_at								219969_at	TXLNG
					224832_at								219976_at	HOOK1
					203429_s_at								220049_s_at	PDCD1LG2
					214192_at								220064_at	TTC21B
					217340_at								220085_at	HELLS
					221651_x_at								220148_at	ALDH8A1
					221764_at								220182_at	SLC25A23
					227116_at								220183_s_at	NUDT6
					234067_at								220250_at	ZNF286A
					240666_at								220309_at	TTC22
					241223_x_at								220409_at	CAMSAP1
					243682_at								220410_s_at	CAMSAP1
					209084_s_at								220463_at	TRPM3
					202956_at								220472_at	None
					217943_s_at								220506_at	GUCY1B2
					200099_s_at								220576_at	PGAP1
					201304_at								220586_at	CHD9
					208442_s_at								220638_s_at	CBLC
					212187_x_at								220664_at	SPRR2C
					217656_at								220735_s_at	SENP7
					226465_s_at								220797_at	METTL16
					229067_at								220853_at	None
					234756_at								220900_at	None
					238892_at								220959_s_at	OBP2A
					224914_s_at								220983_s_at	NEAT1
					224833_at								221019_s_at	COLEC12
					1560665_at								221092_at	IKZF3
					226917_s_at								221172_at	PKD1L1-AS1
					1556064_at								221278_at	HOXB8
					223356_s_at								221341_s_at	OR1D4
					206229_x_at								221354_s_at	MCHR1
					203584_at								221372_s_at	P2RX2
					221052_at								221392_at	TAS2R4
					233405_at								221395_at	TAS2R13
					205178_s_at								221397_at	TAS2R10
					233088_at								221606_s_at	HMGN5
					219280_at								221615_at	None
					237632_at								221625_at	None
					1560277_a_at								221683_s_at	CEP290
					1560590_s_at								221881_s_at	CLIC4
					239794_at								222053_at	None
					230413_s_at								222081_at	None
					206170_at								222117_s_at	ADCK2
					216858_x_at								222124_at	HIF3A
					226519_s_at								222141_at	None
					1557119_a_at								222171_s_at	PKNOX2
					206074_s_at								222180_at	None
					217783_s_at								222268_x_at	MUC5B
					224915_x_at								222281_s_at	None
					226695_at								222320_at	None
					229078_s_at								222484_s_at	CXCL14
					225422_at								222487_s_at	None
					226952_at								222765_x_at	ESF1
					1553979_at								222946_s_at	AUNIP
					207988_s_at								223036_at	FARSB
					213746_s_at								223317_at	None
					214512_s_at								223400_s_at	PBRM1
					226350_at								223481_s_at	None
					208766_s_at								223505_s_at	DNAJC27
					200061_s_at								223574_x_at	PPP2R2C
					231024_at								223636_at	ZMYND12
					205070_at								223643_at	None
					208296_x_at								223766_at	None
					236707_at								223771_at	None
					244458_at								223822_at	SUSD4
					202041_s_at								223976_at	FUT10
					228188_at								224010_at	ANAPC11
					1552288_at								224073_at	LINC01521
					205565_s_at								224098_at	None
					209034_at								224105_x_at	None
					212042_x_at								224191_x_at	ROPN1
					202325_s_at								224192_at	FCRL2
					212591_at								224229_s_at	AKT3
					234416_at								224231_at	None
					206825_at								224293_at	TTTY10
					201595_s_at								224310_s_at	BCL11B
					220201_at								224771_at	NAV1
					208943_s_at								225385_s_at	HNRNPLL
					212391_x_at								225580_at	MRPL50
					212131_at								225627_s_at	CACHD1
					214888_at								225759_x_at	CLMN
					232610_at								225916_at	ZNF131
					241202_at								226069_at	PRICKLE1
					201975_at								226189_at	ITGB8
					219716_at								226304_at	HSPB6
					213077_at								226341_at	OTUD6B-AS1
					222826_at								226526_s_at	None
					40640_at								226533_at	HINT3
					202289_s_at								226608_at	C16orf87
					213137_s_at								226690_at	ADCYAP1R1
					219828_at								226695_at	PRRX1
					222575_at								226772_s_at	None
					231206_at								226777_at	ADAM12
					208774_at								226931_at	TMTC1
					244387_at								227050_at	None
					1561556_at								227341_at	BEND7
					200791_s_at								227349_at	HELLS
					203380_x_at								227400_at	NFIX
					208869_s_at								227842_at	RAB30
					209389_x_at								227950_at	None
					213156_at								228025_s_at	None
					227556_at								228062_at	NAP1L5
					228287_at								228069_at	MTFR2
					57703_at								228103_s_at	None
					203564_at								228137_s_at	None
					236128_at								228323_at	KNL1
					203675_at								228338_at	POU2AF3
					210968_s_at								228430_at	BOLA3-DT
					214257_s_at								228530_at	None
					1568830_at								228533_at	None
					206967_at								228565_at	MAP3K21
					209095_at								228577_x_at	ODF2L
					215652_at								228825_at	PTGR1
					238931_at								228871_at	None
					243635_at								228906_at	TET1
					1561763_at								228942_s_at	DAB2IP
					218360_at								229075_at	AFG2A
					224377_s_at								229170_s_at	CFAP70
					226762_at								229213_at	SLC49A4
					227336_at								229427_at	SEMA5A
					1559946_s_at								229437_at	MIR155HG
					209185_s_at								229471_s_at	None
					234684_s_at								229503_at	None
					206657_s_at								229603_at	BBS12
					1554751_at								229609_at	NUTM2A-AS1
					1557105_a_at								229825_at	None
					1563012_x_at								229852_at	NMNAT1
					200934_at								229915_at	None
					201626_at								229922_at	GPRIN1
					201930_at								229946_at	FAM168B
					202171_at								230312_at	None
					204220_at								230316_at	SEC14L2
					205485_at								230505_at	None
					206123_at								230523_at	QSOX1
					209865_at								230527_at	LINC01135
					210858_x_at								230552_at	None
					211050_x_at								230664_at	H2BW3P
					211433_x_at								230666_at	HOXA11-AS
					211559_s_at								230671_at	PLEKHG4B
					212945_s_at								230771_at	None
					213102_at								230834_at	RUBCN
					214800_x_at								231082_at	IGLV3-21
					217263_x_at								231206_at	None
					219278_at								231218_at	None
					219540_at								231249_at	SZT2
					219794_at								231254_at	None
					222465_at								231329_at	None
					226165_at								231441_at	TEX47
					226334_s_at								231450_at	None
					229035_s_at								231451_s_at	GATB
					232361_s_at								231460_at	None
					233263_at								231495_at	None
					234278_at								231547_at	ZBTB37
					236941_at								231686_at	None
					242390_at								231719_at	TOR1AIP2
					244228_at								231813_s_at	COG1
					244559_at								231869_at	KIAA1586
					244629_s_at								231934_at	TRIM14
					202646_s_at								232030_at	EPG5
					1566183_at								232049_at	SNX2
					1558775_s_at								232127_at	CLCN5
					217750_s_at								232212_at	PLEKHA8
					218073_s_at								232288_at	None
					219867_at								232361_s_at	EHF
					242052_at								232365_at	SIAH1
					243817_at								232397_at	HECW2-AS1
					205463_s_at								232410_at	None
					1565576_at								232414_at	HEATR1
					224957_at								232418_at	LZTFL1
					209112_at								232474_at	None
					226851_at								232533_at	METTL8
					1568717_a_at								232562_at	OTUD7A
					205801_s_at								232630_at	None
					212293_at								232639_at	EFCAB12
					223121_s_at								232746_at	None
					231182_at								232789_at	None
					234664_at								232791_at	None
					238822_at								232792_at	TRIM69
					242485_at								232794_at	None
					1554195_a_at								232844_at	None
					1559249_at								232861_at	PDP2
					202641_at								232939_at	None
					217416_x_at								232953_at	PCMTD2
					234508_at								233063_s_at	GMDS-DT
					210854_x_at								233099_at	None
					213387_at								233241_at	KIZ
					222984_at								233253_at	None
					229213_at								233261_at	None
					200026_at								233298_at	CCDC169
					223238_s_at								233405_at	FIP1L1
					201453_x_at								233445_at	BUB1
					210504_at								233469_at	TPTEP1
					216348_at								233497_at	None
					221056_x_at								233501_at	None
					222852_at								233518_at	None
					224308_s_at								233598_at	LINC02871
					224580_at								233605_x_at	HNRNPM
					229963_at								233724_at	None
					233759_s_at								233900_at	None
					240626_at								233915_at	KIAA0825
					239544_at								233977_at	GREB1L
					201153_s_at								234034_at	None
					201138_s_at								234059_at	None
					205780_at								234081_at	None
					1555756_a_at								234099_at	None
					210290_at								234118_at	None
					224202_at								234150_at	None
					225387_at								234346_x_at	None
					225537_at								234416_at	None
					1566040_at								234434_at	LINC02152
					232412_at								234459_at	PPHLN1
					213309_at								234487_at	None
					224150_s_at								234534_at	None
					228458_at								234565_x_at	None
					228559_at								234596_at	None
					1566504_at								234621_at	None
					200050_at								234664_at	LINC01001
					1561720_at								234697_x_at	None
					227356_at								234742_at	SIRPG
					1565756_a_at								234756_at	CACNG8
					201518_at								234908_s_at	DSCAML1
					201604_s_at								235000_at	LPP
					204280_at								235172_at	GABPB1-AS1
					220665_at								235203_at	None
					221508_at								235219_at	EXOC3-AS1
					223281_s_at								235220_at	YIPF4
					225077_at								235333_at	B4GALT6
					227301_at								235392_at	None
					228426_at								235515_at	SYNE4
					231813_s_at								235516_at	SEPSECS
					1558688_at								235564_at	ZNF117
					1569338_at								235570_at	RBMS3
					238174_at								235575_at	None
					1558028_x_at								235604_x_at	ZNF493
					1565743_at								235620_x_at	ZMYM5
					1557166_at								235690_at	ZNF594
					1569325_at								235885_at	P2RY12
					1553575_at								235895_at	None
					218565_at								235916_at	YPEL4
					202303_x_at								235939_at	None
					224570_s_at								235952_at	DGKH
					226724_s_at								236100_at	None
					242374_at								236122_at	NHLRC3
					204090_at								236128_at	ZNF91
					205791_x_at								236146_at	SYNCRIP
					210284_s_at								236170_x_at	HERPUD2-AS1
					212406_s_at								236178_at	SMIM8
					212777_at								236228_at	None
					213939_s_at								236408_at	None
					217703_x_at								236505_at	NUP62
					217931_at								236626_at	ALG1
					223139_s_at								236721_at	ALKBH1
					225199_at								236790_s_at	None
					226095_s_at								236850_at	None
					226963_at								236851_x_at	None
					232789_at								236955_at	None
					241792_x_at								236957_at	CDCA2
					244153_at								236963_at	None
					1558289_at								237010_at	None
					229013_at								237035_at	None
					225988_at								237071_at	None
					227122_at								237106_at	SLC11A2
					203119_at								237119_at	None
					1558251_a_at								237136_at	None
					225132_at								237194_at	None
					236732_at								237198_at	None
					208248_x_at								237223_at	None
					215526_at								237397_at	None
					236298_at								237419_at	None
					204126_s_at								237425_at	SORCS3-AS1
					205572_at								237538_at	None
					230702_at								237588_at	None
					243631_at								237590_at	None
					212385_at								237628_at	None
					201687_s_at								237671_at	None
					238462_at								237689_at	None
					210234_at								237696_at	LINC02283
					219499_at								237707_at	None
					230110_at								237733_at	None
					241505_at								237796_at	None
					202888_s_at								237857_at	None
					200783_s_at								237883_at	None
					225538_at								237951_at	None
					1566109_at								237958_at	None
					218666_s_at								237994_at	None
					231149_s_at								238009_at	SOX5
					210538_s_at								238019_at	None
					238660_at								238049_at	None
					1566150_at								238075_at	CHEK1
					210109_at								238085_at	PDE6B-AS1
					221580_s_at								238100_at	AAK1
					226683_at								238133_at	NTNG1
					208835_s_at								238145_at	None
					210739_x_at								238174_at	None
					214712_at								238281_at	None
					215322_at								238381_x_at	None
					242972_at								238465_at	SETD9
					200777_s_at								238532_at	DPF3
					221518_s_at								238562_at	UTP23
					211946_s_at								238660_at	WDFY3
					222103_at								238856_s_at	PANK2
					201406_at								238942_at	None
					223416_at								238954_at	None
					1553840_a_at								238961_s_at	None
					1559060_a_at								239013_at	ZBTB47-AS1
					213047_x_at								239032_at	None
					225222_at								239100_x_at	PCNX1
					234997_x_at								239245_at	None
					232864_s_at								239259_at	ZNF557
					242067_at								239387_at	None
					217492_s_at								239630_at	None
					236766_at								239649_at	None
					209067_s_at								239674_at	None
					211698_at								239745_at	None
					212687_at								239775_at	None
					222636_at								239793_at	KLC1
					241768_at								239819_at	None
					233568_x_at								239830_at	ETFA
					214790_at								239867_at	None
					215479_at								239900_x_at	GFM1
					237040_at								239902_at	None
					219279_at								239936_at	DLEU2
					203801_at								239963_at	None
					232794_at								239973_at	SNORD93
					242645_at								239987_at	None
					200954_at								239992_at	None
					209598_at								240031_at	MSRA
					227761_at								240062_at	FAM3C
					228942_s_at								240065_at	FAM81B
					1554643_at								240143_at	None
					221853_s_at								240254_at	None
					203125_x_at								240297_at	None
					208924_at								240370_at	None
					224751_at								240378_at	None
					239074_at								240399_at	None
					209561_at								240417_at	None
					240965_at								240418_at	None
					203250_at								240424_s_at	LINC02981
					205269_at								240503_at	None
					217779_s_at								240515_at	None
					234113_at								240601_at	None
					218535_s_at								240626_at	None
					1555105_a_at								240628_at	CADM1-AS1
					212640_at								240704_at	None
					208863_s_at								240791_at	None
					215593_at								240793_at	None
					224609_at								240866_at	None
					1557207_s_at								240969_at	None
					1566528_at								241004_at	None
					216971_s_at								241027_at	None
					210211_s_at								241081_at	None
					222585_x_at								241089_at	ZNF562
					1558248_at								241140_at	LMO7
					200705_s_at								241286_at	None
					212270_x_at								241366_at	RBAK
					232174_at								241387_at	PTK2
					239186_at								241532_at	None
					230412_at								241555_at	None
					235789_at								241576_at	None
					1555469_a_at								241615_x_at	None
					212255_s_at								241652_x_at	LIN7A
					229520_s_at								241695_s_at	None
					243915_at								241750_x_at	None
					209662_at								241794_at	None
					218644_at								241826_x_at	ZNF738
					238841_at								241853_at	RTCA-AS1
					218283_at								241901_at	None
					201754_at								241982_at	None
					204075_s_at								241988_x_at	None
					215560_x_at								242041_at	None
					200746_s_at								242077_x_at	CGAS
					202147_s_at								242142_at	None
					242531_at								242218_at	None
					208970_s_at								242309_at	None
					213404_s_at								242311_x_at	None
					224740_at								242326_at	COL22A1
					209993_at								242330_at	SLC38A9
					228710_at								242406_at	None
					216563_at								242427_at	None
					228283_at								242446_at	None
					243696_at								242462_at	LINC01535
					223067_at								242485_at	None
					1553274_a_at								242527_at	None
					1569194_at								242555_at	C16orf87
					225190_x_at								242581_at	None
					226843_s_at								242650_at	ZFAND4
					216229_x_at								242672_at	None
					236249_at								242674_at	None
					200007_at								242801_at	None
					203371_s_at								242879_x_at	AKT3
					223090_x_at								242888_at	PRRT3-AS1
					224786_at								242901_at	None
					237958_at								242918_at	NASP
					242469_at								243069_at	TMEM254
					223230_at								243185_at	None
					237432_at								243268_at	PATE2
					201586_s_at								243315_at	None
					239531_at								243321_at	None
					211987_at								243343_at	None
					1563573_at								243371_at	SELENOK
					200719_at								243396_at	DCUN1D1
					206572_x_at								243480_at	None
					209056_s_at								243512_x_at	None
					215509_s_at								243577_at	None
					217730_at								243591_at	None
					223875_s_at								243641_at	None
					227227_at								243769_at	None
					231254_at								243770_at	ZNF483
					234609_at								243802_at	DNAH12
					235552_at								243855_at	SNRPN
					242218_at								243911_at	None
					200051_at								243915_at	None
					201506_at								243988_at	None
					218200_s_at								244045_at	None
					224795_x_at								244105_at	WHAMMP2
					232068_s_at								244135_at	PINX1-DT
					238563_at								244162_at	None
					241351_at								244189_at	TTC28-AS1
					200773_x_at								244204_at	None
					224830_at								244217_at	None
					201055_s_at								244264_at	None
					203941_at								244270_at	HSPA2-AS1
					234423_x_at								244328_x_at	None
					220085_at								244329_at	None
					222235_s_at								244389_at	TLK1
					244646_at								244423_at	None
					201016_at								244549_at	FEZ2
					203935_at								244619_at	None
					206044_s_at								244671_at	None
					210347_s_at								244678_at	None
					222065_s_at								244700_at	SEC61B
					224604_at								244701_at	LINC00595
					233427_x_at								244780_at	SGPP2
					239850_at								244844_at	MRS2
					200594_x_at								244855_at	NQO2-AS1
					208210_at								37793_r_at	RAD51D
					213262_at								40562_at	GNA11
					214428_x_at
					218273_s_at
					220309_at
					225729_at
					231212_x_at
					235089_at
					236676_at
					214259_s_at
					222304_x_at
					205963_s_at
					224407_s_at
					1558641_at
					224341_x_at
					232535_at
					237590_at
					238554_at
					201902_s_at
					234294_x_at
					207108_s_at
					211195_s_at
					243587_x_at
					219204_s_at
					1553132_a_at
					210092_at
					231727_s_at
					209229_s_at
					216199_s_at
					225336_at
					205611_at
					210275_s_at
					1567080_s_at
					200970_s_at
					213989_x_at
					220576_at
					202690_s_at
					210848_at
					212867_at
					224964_s_at
					226536_at
					243552_at
					210148_at
					219157_at
					1570166_a_at
					200036_s_at
					226355_at
					231912_s_at
					204083_s_at
					210532_s_at
					213364_s_at
					216274_s_at
					216724_at
					218936_s_at
					221707_s_at
					223532_at
					225384_at
					226242_at
					228361_at
					233599_at
					236955_at
					236957_at
					237404_at
					238594_x_at
					212133_at
					218178_s_at
					243498_at
					217297_s_at
					219497_s_at
					203821_at
					226227_x_at
					235701_at
					1557126_a_at
					217971_at
					202542_s_at
					204263_s_at
					222214_at
					227053_at
					215148_s_at
					237037_at
					204092_s_at
					220049_s_at
					203100_s_at
					209130_at
					1561153_at
					219911_s_at
					212060_at
					225110_at
					241716_at
					244654_at
					208310_s_at
					220494_s_at
					202233_s_at
					220023_at
					229072_at
					243026_x_at
					53987_at
					1561015_at
					224884_at
					225924_at
					226845_s_at
					1568640_at
					202583_s_at
					232628_at
					233314_at
					241445_at
					242248_at
					205118_at
					1557706_at
					202107_s_at
					211943_x_at
					212878_s_at
					215466_at
					216375_s_at
					218603_at
					227636_at
					229360_at
					230848_s_at
					233229_at
					239382_at
					239648_at
					242264_at
					203667_at
					215646_s_at
					218127_at
					238281_at
					238722_x_at
					201891_s_at
					219024_at
					230057_at
					235105_at
					215449_at
					244090_at
					1554787_at
					239387_at
					210093_s_at
					239726_at
					239862_at
[truncated: 976 more rows]

## Sheet: GSE25507
Conventional approach								Non-canonical approach
Welch's t-test results				Empirical Bayes results				CASh 0.01 results					CASh 0.05 results
all	up	down		all	up	down		all	Gene Name	up	down		all	Gene Name	up	down
0	0	0		0	0	0		202177_at	GAS6	202177_at	1554308_s_at		1552256_a_at	SCARB1	1552256_a_at	1552950_at
								206914_at	CRTAM	206914_at	1555601_at		1553118_at	THEM4	1553118_at	1554034_a_at
								207194_s_at	ICAM4	207194_s_at	1555731_a_at		203754_s_at	BRF1	203754_s_at	1554865_at
								211605_s_at	RARA	211605_s_at	1561365_at		203976_s_at	CHAF1A	203976_s_at	1554929_at
								221995_s_at	None	221995_s_at	1562677_at		204573_at	CROT	204573_at	1555601_at
								223408_s_at	None	223408_s_at	1564767_at		206914_at	CRTAM	206914_at	1555731_a_at
								229963_at	BEX5	229963_at	1564949_at		208751_at	NAPA	208751_at	1556159_at
								231500_s_at	None	231500_s_at	1565026_a_at		209264_s_at	TSPAN4	209264_s_at	1556457_s_at
								234068_s_at	AP2A1	234068_s_at	1567657_at		210043_at	None	210043_at	1558834_s_at
								238129_s_at	FZD2	238129_s_at	1570384_at		210045_at	IDH2	210045_at	1559760_at
								1554308_s_at	GABRA2		210662_at		210230_at	None	210230_at	1560025_at
								1555601_at	None		219750_at		211622_s_at	ARF3	211622_s_at	1560237_at
								1555731_a_at	AP1S3		220327_at		212109_at	JPT2	212109_at	1560453_at
								1561365_at	None		233366_at		212594_at	PDCD4	212594_at	1561529_at
								1562677_at	None		234776_at		213667_at	TMEM265	213667_at	1561795_at
								1564767_at	None		241811_x_at		213945_s_at	None	213945_s_at	1561882_at
								1564949_at	None		243613_at		214213_x_at	LMNA	214213_x_at	1562391_at
								1565026_a_at	OFCC1		244849_at		216080_s_at	FADS3	216080_s_at	1562611_at
								1567657_at	OR2H1				216971_s_at	PLEC	216971_s_at	1562644_at
								1570384_at	TAS2R64P				218876_at	TPPP3	218876_at	1563332_at
								210662_at	KYNU				220452_x_at	None	220452_x_at	1564107_at
								219750_at	TMEM144				222603_at	ERMP1	222603_at	1564690_at
								220327_at	VGLL3				223276_at	SMIM3	223276_at	1564767_at
								233366_at	FBXO4				223360_at	SPATC1L	223360_at	1564949_at
								234776_at	DMBX1				223743_s_at	MRPL4	223743_s_at	1565026_a_at
								241811_x_at	SLC6A4				227095_at	LEPROT	227095_at	1565915_at
								243613_at	DENND5B				227858_at	PCNX3	227858_at	1567912_s_at
								244849_at	None				228225_at	PEX2	228225_at	1569948_at
													228619_x_at	TIPRL	228619_x_at	1570384_at
													229286_at	MAGEE1	229286_at	1570517_at
													229445_at	CYBA	229445_at	1570618_at
													229806_at	None	229806_at	202196_s_at
													229814_at	TNFAIP8	229814_at	204414_at
													230378_at	SCGB3A1	230378_at	204969_s_at
													230502_s_at	None	230502_s_at	205121_at
													231002_s_at	RABEP1	231002_s_at	206007_at
													231828_at	CUTALP	231828_at	207208_at
													234738_s_at	KLHDC4	234738_s_at	207386_at
													235157_at	None	235157_at	208081_s_at
													241525_at	UICLM	241525_at	208343_s_at
													242857_at	FARP2	242857_at	208394_x_at
													1552950_at	CFAP161		208427_s_at
													1554034_a_at	FRMD4A		209243_s_at
													1554865_at	None		210002_at
													1554929_at	SIK3		210303_at
													1555601_at	None		210662_at
													1555731_a_at	AP1S3		211119_at
													1556159_at	None		212942_s_at
													1556457_s_at	LINC01138		213606_s_at
													1558834_s_at	AKNAD1		214770_at
													1559760_at	None		215241_at
													1560025_at	None		215522_at
													1560237_at	None		215617_at
													1560453_at	None		215627_at
													1561529_at	None		216728_at
													1561795_at	LINC01393		217026_at
													1561882_at	None		217372_at
													1562391_at	B3GALNT2		219750_at
													1562611_at	None		221153_s_at
													1562644_at	MTHFD2L		223557_s_at
													1563332_at	None		223829_at
													1564107_at	None		224389_s_at
													1564690_at	None		224397_s_at
													1564767_at	None		226992_at
													1564949_at	None		232070_at
													1565026_a_at	OFCC1		232737_s_at
													1565915_at	None		232751_at
													1567912_s_at	CT45A5		232921_at
													1569948_at	None		233095_at
													1570384_at	TAS2R64P		234243_at
													1570517_at	None		234776_at
													1570618_at	None		236191_at
													202196_s_at	DKK3		236627_at
													204414_at	LARGE1		236799_at
													204969_s_at	RDX		237205_at
													205121_at	SGCB		237491_at
													206007_at	PRG4		237557_at
													207208_at	RBMXL2		237850_at
													207386_at	CYP7B1		238553_at
													208081_s_at	ZNF442		238838_at
													208343_s_at	NR5A2		240522_at
													208394_x_at	ESM1		241335_at
													208427_s_at	ELAVL2		241782_at
													209243_s_at	PEG3		241855_s_at
													210002_at	GATA6		242102_at
													210303_at	MAB21L2		242245_at
													210662_at	KYNU		242630_at
													211119_at	ESR2		242777_at
													212942_s_at	CEMIP		243307_at
													213606_s_at	ARHGDIA		243390_at
													214770_at	MSR1		243494_at
													215241_at	ANO3		243613_at
													215522_at	SORCS3		243665_s_at
													215617_at	SPATS2L		244277_at
													215627_at	ERICH2-DT		244283_x_at
													216728_at	None		244539_at
													217026_at	CFTR		244720_at
													217372_at	None		244723_at
													219750_at	TMEM144		244784_at
													221153_s_at	None		AFFX-r2-Bs-lys-M_at
													223557_s_at	TMEFF2
													223829_at	TKTL2
													224389_s_at	COL25A1
													224397_s_at	TMTC1
													226992_at	NOSTRIN
													232070_at	None
													232737_s_at	ENPP3
													232751_at	RBBP9
													232921_at	KIAA1549
													233095_at	EPHA6
													234243_at	None
													234776_at	DMBX1
													236191_at	None
													236627_at	None
													236799_at	METTL14
													237205_at	CCDC196
													237491_at	None
													237557_at	None
													237850_at	None
													238553_at	None
													238838_at	TCERG1
													240522_at	None
													241335_at	None
													241782_at	NEBL
													241855_s_at	None
													242102_at	DIAPH3-AS1
													242245_at	None
													242630_at	RPL39P16
													242777_at	ANAPC10
													243307_at	None
													243390_at	None
													243494_at	TBX18-AS1
													243613_at	DENND5B
													243665_s_at	None
													244277_at	None
													244283_x_at	LINC02237
													244539_at	None
													244720_at	None
													244723_at	None
													244784_at	DHX57
													AFFX-r2-Bs-lys-M_at	None

## Sheet: GSE17612
Conventional approach										Non-canonical approach
Welch's t-test results				Empirical Bayes results						CASh 0.01 results					CASh 0.05 results
all	up	down		all	up	down				all	Gene Name	up	down		all	Gene Name	up	down
0	0	0		1558117_s_at						211009_s_at	ZNF271P	211009_s_at	0		202204_s_at	AMFR	202204_s_at	1560284_at
															203599_s_at	WBP4	203599_s_at	202694_at
															203672_x_at	TPMT	203672_x_at	211549_s_at
															206209_s_at	CA4	206209_s_at
															207183_at	GPR19	207183_at
															214070_s_at	ATP10B	214070_s_at
															230360_at	GLDN	230360_at
															235575_at	None	235575_at
															1560284_at	CTCF-DT
															202694_at	STK17A
															211549_s_at	HPGD

## Sheet: GSE62333
Conventional approach								Non-canonical approach
Welch's t-test results				Empirical Bayes results				CASh 0.01 results					CASh 0.05 results
all	up	down		all	up	down		all	Gene Name	up	down		all	Gene Name	up	down
7910907				8065403				7893469	PARK7	7893469	7893473		7892569	CNPPD1	7892569	7892502
7986863				8034334				7912157	ERRFI1	7912157	7893717		7892628	EIF3F	7892628	7892777
8034334				7986863				7914194	DNAJC8	7914194	7895387		7893086	CNPPD1	7893086	7892934
8065403				7972936				7938329	SNORA23	7938329	7905731		7894769	EIF3F	7894769	7893473
8161642				8161642				7948606	TMEM258	7948606	7914938		7895739	ZNF146	7895739	7893474
								7953040	CACNA1C	7953040	7926894		7896352	YY1	7896352	7893717
								7960728	PHB2	7960728	7934026		7898570	RN7SL277P	7898570	7893862
								7975521	RBM25	7975521	7937878		7899615	SERINC2	7899615	7894310
								7986569	HERC2	7986569	7953878		7904293	PTGFRN	7904293	7894658
								7986701	HERC2	7986701	7967028		7905395	PSMB4	7905395	7895185
								8013696	BLTP2	8013696	7984257		7907790	CEP350	7907790	7895363
								8019631	WDR74	8019631	7991598		7908097	SMG7	7908097	7895445
								8019633	WDR74	8019633	7996654		7909529	RCOR3	7909529	7895713
								8019635	WDR74	8019635	8017150		7911335	MT-TQ	7911335	7896161
								8019637	WDR74	8019637	8022007		7912166	RERE	7912166	7896309
								8019639	WDR74	8019639	8034334		7915468	SVBP	7915468	7896399
								8019641	WDR74	8019641	8044731		7919984	SELENBP1	7919984	7896502
								8019703	WDR74	8019703	8052861		7920659	KRTCAP2	7920659	7898721
								8019705	WDR74	8019705	8062685		7931810	KLF6	7931810	7904761
								8019707	WDR74	8019707	8073680		7934178	PCBD1	7934178	7909681
								8031536	U2AF2	8031536	8080578		7937465	TALDO1	7937465	7911241
								8033118	MLLT1	8033118	8089472		7938329	SNORA23	7938329	7914807
								8051413	FAM98A	8051413	8089606		7944216	ATP5MG	7944216	7917251
								8052443	USP34	8052443	8092241		7946569	RNF141	7946569	7922301
								8053214	AUP1	8053214	8096158		7947027	UEVLD	7947027	7922420
								8054997	MAP3K2	8054997	8113234		7948814	HNRNPUL2	7948814	7926894
								8087935	NT5DC2	8087935	8113771		7951271	MMP1	7951271	7941563
								8111387	ADAMTS12	8111387	8122703		7952988	ERC1	7952988	7946048
								8131069	GPER1	8131069	8122816		7953040	CACNA1C	7953040	7946054
								8131179	TTYH3	8131179	8137131		7954613	CCDC91	7954613	7959807
								8133106	SNORA22	8133106	8144569		7957604	RN7SL483P	7957604	7967028
								8157038	SLC44A1	8157038	8147691		7960728	PHB2	7960728	7967454
								8170009	RTL8C	8170009	8150274		7964937	ZFC3H1	7964937	7969794
								7893473	RPL27		8160435		7965515	NDUFA12	7965515	7975081
								7893717	ANAPC5		8168345		7967794	ANKLE2	7967794	7982006
								7895387	None				7969060	FNDC3A	7969060	7984257
								7905731	UBAP2L				7970241	F10	7970241	7985522
								7914938	OSCP1				7977507	None	7977507	7987426
								7926894	None				7981953	SNORD116-9	7981953	7989932
								7934026	DNA2				7981966	SNORD116-9	7981966	8012841
								7937878	TRPC2				7982154	HERC2	7982154	8012893
								7953878	CLEC2D				7986569	HERC2	7986569	8055350
								7967028	RNU4-1				7986701	HERC2	7986701	8065323
								7984257	RNU5A-1				7993458	BMERB1	7993458	8069448
								7991598	SNRPA1				7995583	CHD9	7995583	8073680
								7996654	TSNAXIP1				8003357	PIEZO1	8003357	8076329
								8017150	TUBD1				8019631	WDR74	8019631	8080918
								8022007	RN7SKP72				8019633	WDR74	8019633	8081081
								8034334	ZNF20				8019635	WDR74	8019635	8081354
								8044731	None				8019637	WDR74	8019637	8083260
								8052861	SNRPG				8019639	WDR74	8019639	8084165
								8062685	RN7SKP100				8019641	WDR74	8019641	8111757
								8073680	None				8019703	WDR74	8019703	8119525
								8080578	CACNA2D3				8019705	WDR74	8019705	8121553
								8089472	None				8019707	WDR74	8019707	8124211
								8089606	CFAP44				8019709	WDR74	8019709	8133623
								8092241	None				8019802	WDR74	8019802	8136067
								8096158	RN7SKP48				8022996	EPG5	8022996	8139125
								8113234	PCSK1				8024228	MIDN	8024228	8139975
								8113771	RN7SKP117				8025183	MCOLN1	8025183	8141882
								8122703	Y_RNA				8033912	DNMT1	8033912	8145768
								8122816	RN7SKP268				8042788	ACTG2	8042788	8146403
								8137131	None				8042867	WBP1P1	8042867	8146435
								8144569	RNU6-729P				8043377	WBP1P1	8043377	8149109
								8147691	RN7SKP249				8044417	TMEM87B	8044417	8154763
								8150274	RNU6-323P				8053214	AUP1	8053214	8160435
								8160435	IFNE				8053599	WBP1P1	8053599	8166094
								8168345	GCNA				8056966	None	8056966	8171624
													8062873	KCNK15	8062873	8175568
													8064100	PPDPF	8064100
													8068353	SLC5A3	8068353
													8078155	GALNT15	8078155
													8083136	ATP1B3	8083136
													8087254	IMPDH2	8087254
													8094372	SOD3	8094372
													8094599	KLF3	8094599
													8099912	SMIM14	8099912
													8107208	FER	8107208
													8108403	MATR3	8108403
													8109981	FGF18	8109981
													8111387	ADAMTS12	8111387
													8117219	ACOT13	8117219
													8122426	PHACTR2	8122426
													8124756	PPP1R10	8124756
													8129181	GOPC	8129181
													8131069	GPER1	8131069
													8133070	SNORA22C	8133070
													8135856	ARF5	8135856
													8137596	UBE3C	8137596
													8148435	CCN4	8148435
													8165694	MT-TQ	8165694
													8175302	RTL8A	8175302
													8175998	MECP2	8175998
													8178358	PPP1R10	8178358
													8179664	PPP1R10	8179664
													7892502	NONO
													7892777	None
													7892934	None
													7893473	RPL27
													7893474	IK
													7893717	ANAPC5
													7893862	ANAPC5
													7894310	None
													7894658	None
													7895185	None
													7895363	None
													7895445	None
													7895713	None
													7896161	KARS1
													7896309	None
													7896399	None
													7896502	None
													7898721	RN7SL386P
													7904761	ITGA10
													7909681	PROX1
													7911241	OR2L8
													7914807	None
													7917251	LINC01555
													7922301	MYOC
													7922420	SERPINC1
													7926894	None
													7941563	None
													7946048	HBG2
													7946054	HBG2
													7959807	TMEM132B
													7967028	RNU4-1
													7967454	None
													7969794	None
													7975081	PPP1R36
													7982006	SNORD116-29
													7984257	RNU5A-1
													7985522	ADAMTSL3
													7987426	FSIP1
													7989932	RPL4
													8012841	None
													8012893	None
													8055350	TMEM163
													8065323	RNA5SP477
													8069448	None
													8073680	None
													8076329	RNU6-495P
													8080918	TAFA1
													8081081	EPHA3
													8081354	RNU6-1256P
													8083260	CPA3
													8084165	SOX2
													8111757	C9
													8119525	None
													8121553	RFPL4B
													8124211	GPLD1
													8133623	Y_RNA
													8136067	TSPAN33
													8139125	TRGV4
													8139975	Y_RNA
													8141882	DPY19L2P2
													8145768	None
													8146403	SNTG1
													8146435	RGS20
													8149109	DEFA4
													8154763	Y_RNA
													8160435	IFNE
													8166094	RN7SKP20
													8171624	ADGRG2
													8175568	None

## Sheet: GSE5389
Conventional approach								Non-canonical approach
Welch's t-test results				Empirical Bayes results				CASh 0.01 results					CASh 0.05 results
all	up	down		all	up	down		all	Gene Name	up	down		all	Gene Name	up	down
203108_at				203108_at				200992_at	IPO7	200992_at	203803_at		200617_at	MLEC	200617_at	202412_s_at
				210968_s_at				201184_s_at	CHD4	201184_s_at	204717_s_at		200654_at	P4HB	200654_at	202558_s_at
								201411_s_at	PLEKHB2	201411_s_at	206177_s_at		200710_at	ACADVL	200710_at	203763_at
								201593_s_at	ZC3H15	201593_s_at	210506_at		200744_s_at	GNB1	200744_s_at	203803_at
								202305_s_at	FEZ2	202305_s_at	210922_at		200887_s_at	STAT1	200887_s_at	204121_at
								203382_s_at	APOE	203382_s_at	211668_s_at		200924_s_at	SLC3A2	200924_s_at	204717_s_at
								203781_at	MRPL33	203781_at	211869_at		200946_x_at	GLUD1	200946_x_at	205249_at
								203928_x_at	MAPT	203928_x_at	214575_s_at		200947_s_at	GLUD1	200947_s_at	205349_at
								204412_s_at	NEFH	204412_s_at	215870_s_at		200993_at	IPO7	200993_at	205500_at
								206401_s_at	MAPT	206401_s_at	216662_at		201059_at	CTTN	201059_at	205564_at
								206678_at	GABRA1	206678_at	217608_at		201234_at	ILK	201234_at	206177_s_at
								206710_s_at	EPB41L3	206710_s_at	219256_s_at		201340_s_at	ENC1	201340_s_at	206283_s_at
								211285_s_at	UBE3A	211285_s_at	220545_s_at		201411_s_at	PLEKHB2	201411_s_at	206394_at
								211776_s_at	EPB41L3	211776_s_at	220984_s_at		201431_s_at	DPYSL3	201431_s_at	206568_at
								212773_s_at	TOMM20	212773_s_at	221601_s_at		201593_s_at	ZC3H15	201593_s_at	207276_at
								212811_x_at	SLC1A4	212811_x_at	222046_at		201672_s_at	USP14	201672_s_at	207419_s_at
								218142_s_at	CRBN	218142_s_at			201737_s_at	MARCHF6	201737_s_at	207546_at
								218672_at	SCNM1	218672_at			201810_s_at	SH3BP5	201810_s_at	207869_s_at
								218753_at	XKR8	218753_at			201910_at	FARP1	201910_at	208050_s_at
								219415_at	TTYH1	219415_at			201918_at	SLC25A36	201918_at	208935_s_at
								220720_x_at	None	220720_x_at			202353_s_at	PSMD12	202353_s_at	209023_s_at
								221804_s_at	DENND10	221804_s_at			202554_s_at	GSTM3	202554_s_at	209264_s_at
								35156_at	R3HCC1	35156_at			202635_s_at	POLR2K	202635_s_at	209269_s_at
								45687_at	PRR14	45687_at			203181_x_at	SRPK2	203181_x_at	209640_at
								203803_at	PCYOX1				203381_s_at	APOE	203381_s_at	210353_s_at
								204717_s_at	SLC29A2				203382_s_at	APOE	203382_s_at	210415_s_at
								206177_s_at	ARG1				203516_at	SNTA1	203516_at	210506_at
								210506_at	FUT7				203781_at	MRPL33	203781_at	210922_at
								210922_at	None				203790_s_at	RIDA	203790_s_at	211602_s_at
								211668_s_at	PLAU				203998_s_at	SYT1	203998_s_at	211668_s_at
								211869_at	None				204066_s_at	AGAP1	204066_s_at	211869_at
								214575_s_at	AZU1				204326_x_at	MT1X	204326_x_at	212373_at
								215870_s_at	PLA2G5				204379_s_at	FGFR3	204379_s_at	213012_at
								216662_at	None				204387_x_at	MRPL57	204387_x_at	213226_at
								217608_at	SREK1IP1				204412_s_at	NEFH	204412_s_at	213922_at
								219256_s_at	SH3TC1				204528_s_at	NAP1L1	204528_s_at	214020_x_at
								220545_s_at	TSKS				204678_s_at	KCNK1	204678_s_at	214222_at
								220984_s_at	SLCO5A1				205143_at	NCAN	205143_at	214575_s_at
								221601_s_at	FCMR				205328_at	CLDN10	205328_at	214691_x_at
								222046_at	SRRT				205417_s_at	DAG1	205417_s_at	214806_at
													206401_s_at	MAPT	206401_s_at	215199_at
													206465_at	ACSBG1	206465_at	215295_at
													208626_s_at	VAT1	208626_s_at	215781_s_at
													208663_s_at	TTC3	208663_s_at	215795_at
													208727_s_at	CDC42	208727_s_at	215992_s_at
													208734_x_at	RAB2A	208734_x_at	216502_at
													208753_s_at	NAP1L1	208753_s_at	216662_at
													208761_s_at	SUMO1	208761_s_at	216865_at
													208942_s_at	SEC62	208942_s_at	217608_at
													208949_s_at	LGALS3	208949_s_at	217614_at
													209256_s_at	KLHDC10	209256_s_at	218666_s_at
													209524_at	HDGFL3	209524_at	219131_at
													209610_s_at	SLC1A4	209610_s_at	219256_s_at
													209694_at	PTS	209694_at	219313_at
													209781_s_at	KHDRBS3	209781_s_at	220145_at
													209932_s_at	DUT	209932_s_at	220545_s_at
													210249_s_at	NCOA1	210249_s_at	220984_s_at
													210524_x_at	MT1F	210524_x_at	221601_s_at
													211285_s_at	UBE3A	211285_s_at	222046_at
													211776_s_at	EPB41L3	211776_s_at
													212228_s_at	COQ9	212228_s_at
													212435_at	TRIM33	212435_at
													212582_at	OSBPL8	212582_at
													212616_at	CHD9	212616_at
													212631_at	STX7	212631_at
													212681_at	EPB41L3	212681_at
													212731_at	ANKRD46	212731_at
													212741_at	MAOA	212741_at
													212773_s_at	TOMM20	212773_s_at
													212811_x_at	SLC1A4	212811_x_at
													212884_x_at	APOE	212884_x_at
													212953_x_at	CALR	212953_x_at
													212982_at	ZDHHC17	212982_at
													213734_at	RFC5	213734_at
													214177_s_at	PBXIP1	214177_s_at
													214257_s_at	None	214257_s_at
													214352_s_at	KRAS	214352_s_at
													214843_s_at	USP33	214843_s_at
													216321_s_at	NR3C1	216321_s_at
													216331_at	ITGA7	216331_at
													217743_s_at	TMEM30A	217743_s_at
													217817_at	ARPC4	217817_at
													217830_s_at	NSFL1C	217830_s_at
													217862_at	PIAS1	217862_at
													218273_s_at	PDP1	218273_s_at
													218646_at	HPF1	218646_at
													218672_at	SCNM1	218672_at
													218765_at	SIDT2	218765_at
													218874_s_at	ATAT1	218874_s_at
													219397_at	COQ10B	219397_at
													219415_at	TTYH1	219415_at
													219557_s_at	NRIP3	219557_s_at
													219770_at	GTDC1	219770_at
													221006_s_at	SNX27	221006_s_at
													221008_s_at	ETNPPL	221008_s_at
													221381_s_at	MORF4L1	221381_s_at
													221499_s_at	STX16	221499_s_at
													221751_at	PANK3	221751_at
													221796_at	NTRK2	221796_at
													221804_s_at	DENND10	221804_s_at
													35156_at	R3HCC1	35156_at
													45687_at	PRR14	45687_at
													56197_at	PLSCR3	56197_at
													202412_s_at	USP1
													202558_s_at	HSPA13
													203763_at	DYNC2LI1
													203803_at	PCYOX1
													204121_at	GADD45G
													204717_s_at	SLC29A2
													205249_at	None
													205349_at	GNA15
													205500_at	C5
													205564_at	PAGE4
													206177_s_at	ARG1
													206283_s_at	TAL1
													206394_at	MYBPC2
													206568_at	TNP1
													207276_at	CDR1
													207419_s_at	RAC2
													207546_at	ATP4B
													207869_s_at	CACNA1G
													208050_s_at	CASP2
													208935_s_at	LGALS8
													209023_s_at	STAG2
													209264_s_at	TSPAN4
													209269_s_at	SYK
													209640_at	None
													210353_s_at	SLC6A2
													210415_s_at	ODF2
													210506_at	FUT7
													210922_at	None
													211602_s_at	TRPC1
													211668_s_at	PLAU
													211869_at	None
													212373_at	FEM1B
													213012_at	NEDD4
													213226_at	CCNA2
													213922_at	TTBK2
													214020_x_at	None
													214222_at	DNAH7
													214575_s_at	AZU1
													214691_x_at	MINDY2
													214806_at	BICD1
													215199_at	CALD1
													215295_at	DTNB
													215781_s_at	TOP3B
													215795_at	MYH7B
													215992_s_at	RAPGEF2
													216502_at	None
													216662_at	None
													216865_at	COL14A1
													217608_at	SREK1IP1
													217614_at	ARHGAP45
													218666_s_at	STX17
													219131_at	UBIAD1
													219256_s_at	SH3TC1
													219313_at	GRAMD1C
													220145_at	MAP9
													220545_s_at	TSKS
													220984_s_at	SLCO5A1
													221601_s_at	FCMR
													222046_at	SRRT

## Sheet: GSE7036
Conventional approach								Non-canonical approach
Welch's t-test results				Empirical Bayes results				CASh 0.01 results					CASh 0.05 results
all	up	down		all	up	down		all	Gene Name	up	down		all	Gene Name	up	down
0	0	0		0	0	0		1569834_at	None	1569834_at	1561165_a_at		1555323_at	ABCB9	1555323_at	1561191_at
								214893_x_at	HCN2	214893_x_at	217213_at		1555372_at	None	1555372_at	1561424_at
								220165_at	INO80D	220165_at	231483_at		1570241_at	SPATA21	1570241_at	1563016_at
								241533_at	None	241533_at	239552_at		203749_s_at	RARA	203749_s_at	1566748_at
								1561165_a_at	DEFB108B				206894_at	APOA4	206894_at	1570397_x_at
								217213_at	None				211320_s_at	PTPRU	211320_s_at	206730_at
								231483_at	None				214076_at	GFOD2	214076_at	207333_at
								239552_at	VWDE				224243_at	APOA5	224243_at	210906_x_at
													228279_s_at	None	228279_s_at	210914_at
													231553_s_at	None	231553_s_at	210945_at
													232033_at	USP37	232033_at	214457_at
													232819_s_at	None	232819_s_at	218353_at
													1561191_at	None		224269_at
													1561424_at	VPS13C-DT		228740_at
													1563016_at	None		231308_at
													1566748_at	None		232673_at
													1570397_x_at	FAM66C		234375_x_at
													206730_at	GRIA3		234666_at
													207333_at	NMBR		234670_at
													210906_x_at	AQP4		236548_at
													210914_at	None		240251_at
													210945_at	COL4A6		243515_at
													214457_at	HOXA2		243858_at
													218353_at	RGS5
													224269_at	KRTAP4-12
													228740_at	None
													231308_at	None
													232673_at	None
													234375_x_at	None
													234666_at	None
													234670_at	None
													236548_at	GIPC2
													240251_at	None
													243515_at	None
													243858_at	None

## Sheet: GSE12654_SCH
Conventional approach								Non-canonical approach
Welch's t-test results				Empirical Bayes results				CASh 0.01 results					CASh 0.05 results
all	up	down		all	up	down		all	Gene Name	up	down		all	Gene Name	up	down
0	0	0		0	0	0		40175_at	FAM131A	40175_at	0		36018_at	SOX10	36018_at	38223_at
								41243_at	SLC35E2B	41243_at			36581_at	GARS1	36581_at	38638_at
													38653_at	PMP22	38653_at	41468_at
													41308_at	CTBP1	41308_at	851_s_at
													38223_at	TBC1D8
													38638_at	PDHA1
													41468_at	TRGC1
													851_s_at	IRS1

## Sheet: GSE12654_BD
Conventional approach								Non-canonical approach
Welch's t-test results				Empirical Bayes results				CASh 0.01 results					CASh 0.05 results
all	up	down		all	up	down		all	Gene Name	up	down		all	Gene Name	up	down
0	0	0		0	0	0		0		0	0		1151_at	RPL22	1151_at	38071_at
													1642_at	MTA1	1642_at	427_f_at
													32928_at	POU2F3	32928_at
													34861_at	GOLGA3	34861_at
													40203_at	EIF1	40203_at
													832_at	UBE2D2	832_at
													38071_at	HNRNPF
													427_f_at	IFNA10

[truncated: 10 more sheets: GSE12654_MDD, GSE53987_HPC_SCH, GSE53987_HPC_BD, GSE53987_HPC_MDD, GSE53987_PFC_SCH, GSE53987_PFC_BD, GSE53987_PFC_MDD, GSE53987_STR_SCH, GSE53987_STR_BD, GSE53987_STR_MDD]
